# Supplementary material for: SteatoNet: The First Integrated Human Metabolic Model with Multi-layered Regulation to Investigate Liver-Associated Pathologies
Source: PLoS Comput Biol. 2014 Dec 11;10(12):e1003993. doi: 10.1371/journal.pcbi.1003993 (PMC4263370; doi:10.1371/journal.pcbi.1003993)
Supplement: S2 Dataset — Systems Biology library utilized to construct the SteatoNet. (MO) [file pcbi.1003993.s010.mo]

model NAFLD_model_flux_sensitivity
  parameter Real k = 1;
  parameter Real k1 = 0.1;
  parameter Real k15 = 0.15;
  parameter Real k2 = 0.2;
  parameter Real k3 = 0.3;
  parameter Real k4 = 0.4;
  parameter Real k5 = 0.5;
  parameter Real k6 = 0.6;
  parameter Real k7 = 0.7;
  parameter Real k8 = 0.8;
  parameter Real k9 = 0.9;
  parameter Real k10 = 0.01;
  parameter Real k05 = 0.05;
  parameter Real k100 = 0.1;
  parameter Real k200 = 0.1;
  parameter Real k300 = 0.1;
  parameter Real k400 = 0.2;
  parameter Real k500 = 0.7;
  parameter Real k600 = 0.3;
  parameter Real k700 = 0.1;
  parameter Real k800 = 0.5;
  parameter Real k900 = 0.3;
  parameter Real k050 = 0.05;
  parameter Real k101 = 0.2;
  parameter Real k102 = 0.5;
  parameter Real k103 = 0.05;
  parameter Real k104 = 0.5;
  parameter Real k105 = 0.4;
  parameter Real k1051 = 0.2;
  parameter Real k106 = 0.4;
  parameter Real k1061 = 0.2;
  parameter Real k107 = 0.1;
  parameter Real k1071 = 0.8;
  parameter Real k108 = 0.1;
  parameter Real k109 = 0.2;
  parameter Real k110 = 0.3;
  parameter Real k1101 = 0.05;
  parameter Real k111 = 0.1;
  parameter Real k112 = 0.1;
  parameter Real k113 = 0.3;
  parameter Real k114 = 0.1;
  parameter Real k115 = 0.1;
  parameter Real k116 = 0.2;
  parameter Real k117 = 0.7;
  parameter Real k118 = 0.1;
  parameter Real k119 = 0.5;
  parameter Real k120 = 0.3;
  parameter Real k121 = 0.4;
  parameter Real k122 = 0.1;
  parameter Real k123 = 0.1;
  parameter Real k124 = 0.1;
  parameter Real k125 = 0.05;
  parameter Real k126 = 0.5;
  parameter Real k127 = 0.7;
  parameter Real k128 = 0.3;
  parameter Real k129 = 0.1;
  parameter Real k130 = 0.1;
  parameter Real k131 = 0.1;
  parameter Real k132 = 0.1;
  parameter Real k133 = 0.1;
  parameter Real k134 = 0.1;
  parameter Real k135 = 0.1;
  parameter Real k136 = 0.1;
  parameter Real k137 = 0.1;
  parameter Real k138 = 0.4;
  parameter Real k139 = 0.9;
  parameter Real k140 = 0.1;
  parameter Real k141 = 0.2;
  parameter Real k142 = 0.3;
  parameter Real k143 = 0.3;
  parameter Real k144 = 0.6;
  parameter Real k145 = 0.8;
  parameter Real k146 = 0.1;
  parameter Real k147 = 0.2;
  parameter Real k148 = 0.1;
  parameter Real k149 = 0.2;
  parameter Real k150 = 0.4;
  parameter Real k151 = 0.2;
  parameter Real k152 = 0.5;
  parameter Real k153 = 0.2;
  parameter Real k154 = 0.5;
  parameter Real k155 = 0.5;
  parameter Real k156 = 0.01;
  parameter Real k157 = 0.9;
  parameter Real k158 = 0.2;
  parameter Real k159 = 0.8;
  parameter Real k160 = 0.2;
  parameter Real k161 = 0.05;
  parameter Real k162 = 0.1;
  parameter Real k163 = 0.7;
  parameter Real k164 = 0.3;
  parameter Real k165 = 0.3;
  parameter Real k166 = 0.3;
  parameter Real k167 = 0.9;
  parameter Real k168 = 0.9;
  parameter Real k169 = 0.3;
  parameter Real k170 = 0.3;
  parameter Real k171 = 0.9;
  parameter Real k172 = 0.1;
  parameter Real k173 = 0.1;
  parameter Real k174 = 0.1;
  parameter Real k175 = 0.1;
  parameter Real k176 = 0.1;
  parameter Real k177 = 0.3;
  parameter Real k178 = 0.6;
  parameter Real k179 = 0.3;
  parameter Real k180 = 0.5;
  parameter Real k181 = 0.4;
  parameter Real k182 = 0.1;
  parameter Real k183 = 0.4;
  parameter Real k184 = 0.1;
  parameter Real k185 = 0.3;
  parameter Real k186 = 1;
  parameter Real k187 = 1;
  parameter Real k188 = 1;
  parameter Real k189 = 1;
  SysBio.Metabolite glucose1P_metabolite_class(Q0 = 1) annotation(Placement(transformation(extent = {{-10, -10}, {10, 10}}, rotation = 0, origin = {-350, 92})));
  SysBio.Metabolite glucose6P_metabolite_class(Q0 = 1) annotation(Placement(transformation(extent = {{-10, -10}, {10, 10}}, rotation = 0, origin = {-258, 92})));
  SysBio.Enzyme Phosphoglucomutase_enzyme_class(k1 = 0.01) annotation(Placement(transformation(extent = {{-10, -10}, {10, 10}}, rotation = 270, origin = {-292, -10})));
  SysBio.Enzyme Glucose6Pase_enzyme_class annotation(Placement(transformation(extent = {{-10, -10}, {10, 10}}, rotation = 90, origin = {-308, 248})));
  SysBio.ESReaction Glucose6P_to_Glucose(w = 0) annotation(Placement(transformation(extent = {{-10, -10}, {10, 10}}, rotation = 180, origin = {-300, 94})));
  SysBio.Metabolite Fructose6P_metabolite_class annotation(Placement(transformation(extent = {{-10, -10}, {10, 10}}, rotation = 0, origin = {-190, 92})));
  SysBio.Metabolite Fructose16BP_metabolite_class annotation(Placement(transformation(extent = {{-10, -10}, {10, 10}}, rotation = 0, origin = {-104, 92})));
  SysBio.ESReaction Glucose6P_to_Fructose6P(w = 0.25) annotation(Placement(transformation(extent = {{-10, -10}, {10, 10}}, rotation = 0, origin = {-226, 84})));
  SysBio.ESReaction Fructose6P_to_Fructose16BP(w = 0) annotation(Placement(transformation(extent = {{-10, -10}, {10, 10}}, rotation = 0, origin = {-150, 70})));
  SysBio.Enzyme phosphoglucoisomerase_enzyme_class(k1 = 0.01) annotation(Placement(transformation(extent = {{-10, -10}, {10, 10}}, rotation = 270, origin = {-218, -10})));
  SysBio.Enzyme Phosphofructokinase_active_enzyme_class(k1 = 0.01) annotation(Placement(transformation(extent = {{-10, -10}, {10, 10}}, rotation = 180, origin = {-150, -12})));
  SysBio.ESReaction Fructose16BP_to_Fructose6P(w = 0) annotation(Placement(transformation(extent = {{-10, -10}, {10, 10}}, rotation = 180, origin = {-150, 94})));
  SysBio.Enzyme Fructose16BPase_active_enzyme_class annotation(Placement(transformation(extent = {{-10, -10}, {10, 10}}, rotation = 90, origin = {-158, 248})));
  SysBio.ESReaction Fructose16BP_to_DihydroxyacetoneP(w = 0.4) annotation(Placement(transformation(extent = {{-10, -10}, {10, 10}}, rotation = 0, origin = {-70, 56})));
  SysBio.Metabolite Glyceraldehyde3P_metabolite_class annotation(Placement(transformation(extent = {{-10, -10}, {10, 10}}, rotation = 0, origin = {-32, 92})));
  SysBio.Enzyme Aldolase_enzyme_class(k1 = 0.01) annotation(Placement(transformation(extent = {{-10, -10}, {10, 10}}, rotation = 90, origin = {-72, -10})));
  SysBio.ESReaction DihydroxyacetoneP_to_Glyceraldehyde3P(w = 0.4) annotation(Placement(transformation(extent = {{-10, -10}, {10, 10}}, rotation = 90, origin = {-24, 56})));
  SysBio.Enzyme TriosePhosIsomerase_enzyme_class(k1 = 0.01) annotation(Placement(transformation(extent = {{-10, -10}, {10, 10}}, rotation = 270, origin = {-8, -10})));
  SysBio.ESReaction Fructose16BP_to_Glyceraldehyde3P(w = 0.4) annotation(Placement(transformation(extent = {{-10, -10}, {10, 10}}, rotation = 0, origin = {-70, 84})));
  SysBio.ESReaction Glyceraldehyde_to_B13PGlycerate_to_Glycerate3P_to_Glycerate2P(w = 0.3) annotation(Placement(transformation(extent = {{-10, -10}, {10, 10}}, rotation = 0, origin = {98, 84})));
  SysBio.Metabolite B13Pglycerate_Glycerate3P_Glycerate2P_metabolite_class annotation(Placement(transformation(extent = {{126, 82}, {146, 102}})));
  SysBio.Enzyme Glyceraldehyde3PDH_PGlyceratekinase_PGlyceratemutase_enzyme_class(k1 = 0.01) annotation(Placement(transformation(extent = {{-10, -10}, {10, 10}}, rotation = 270, origin = {106, -10})));
  SysBio.ESReaction Glycerate2P_to_PEnolPyruvate(Q0 = 0.01, w = 0.3) annotation(Placement(transformation(extent = {{-10, -10}, {10, 10}}, rotation = 0, origin = {256, 84})));
  SysBio.Metabolite PEnolpyruvate_metabolite_class annotation(Placement(transformation(extent = {{284, 82}, {304, 102}})));
  SysBio.Enzyme Enolase_enzyme_class(k1 = 0.01) annotation(Placement(transformation(extent = {{-10, -10}, {10, 10}}, rotation = 270, origin = {264, -10})));
  SysBio.ESReaction PEnolPyruvate_to_Pyruvate(w = 0, Q0 = 0.01) annotation(Placement(transformation(extent = {{-10, -10}, {10, 10}}, rotation = 0, origin = {332, 84})));
  SysBio.Metabolite Pyruvate_metabolite_class annotation(Placement(transformation(extent = {{366, 82}, {386, 102}})));
  SysBio.Enzyme Pyruvatekinase_active_enzyme_class annotation(Placement(transformation(extent = {{-10, -10}, {10, 10}}, rotation = 90, origin = {324, -10})));
  SysBio.ESReaction Pyruvate_to_mitoAcetylCoA(w = 0) annotation(Placement(transformation(extent = {{-10, -10}, {10, 10}}, rotation = 0, origin = {460, -154})));
  SysBio.Metabolite AcetylCoA_mito_metabolite_class annotation(Placement(transformation(extent = {{508, -248}, {528, -228}})));
  SysBio.Enzyme Pyruvateferredoxinoxidoreductase_enzyme_class(k1 = 0.01) annotation(Placement(transformation(extent = {{-10, -10}, {10, 10}}, rotation = 90, origin = {412, -168})));
  SysBio.Metabolite Oxaloacetate_mito_cyto_metabolite_class annotation(Placement(transformation(extent = {{324, 138}, {344, 158}})));
  SysBio.ESReaction Oxaloacetate_to_PEnolPyruvate(w = 0) annotation(Placement(transformation(extent = {{-10, -10}, {10, 10}}, rotation = 270, origin = {294, 124})));
  SysBio.Enzyme PEPcarboxykinase_enzyme_class annotation(Placement(transformation(extent = {{-10, -10}, {10, 10}}, rotation = 90, origin = {272, 248})));
  SysBio.Enzyme activepyruvatecarboxylase_enzyme_class(k1 = 0.01) annotation(Placement(transformation(extent = {{-10, -10}, {10, 10}}, rotation = 0, origin = {450, -52})));
  SysBio.Enzyme Inactivepyruvatecarboxylase_enzyme_class(k1 = 0.01) annotation(Placement(transformation(extent = {{-10, -10}, {10, 10}}, rotation = 270, origin = {520, -60})));
  SysBio.Metabolite Palmitoleate_metabolite_class annotation(Placement(transformation(extent = {{-644, -248}, {-624, -228}})));
  SysBio.Metabolite Acylcarnitine_metabolite_class annotation(Placement(transformation(extent = {{-210, -318}, {-190, -298}})));
  SysBio.Enzyme CarnitineAcyltransferaseI_enzyme_class(k1 = 0.01) annotation(Placement(transformation(extent = {{-10, -10}, {10, 10}}, rotation = 90, origin = {-268, -350})));
  SysBio.ESReaction AcylCarnitine_to_FattyAcylCoA(w = 0) annotation(Placement(transformation(extent = {{-150, -326}, {-130, -306}})));
  SysBio.Enzyme CarnitineAcyltransferaseII_enzyme_class(k1 = 0.01) annotation(Placement(transformation(extent = {{-10, -10}, {10, 10}}, rotation = 90, origin = {-148, -350})));
  SysBio.Metabolite Trans2BEnoylCoA_L3HydroxyacylCoA_metabolite_class annotation(Placement(transformation(extent = {{-30, -248}, {-10, -228}})));
  SysBio.ESReaction FattyAcylCoA_to_Trans2BEnoylCoA(w = 0) annotation(Placement(transformation(extent = {{-90, -256}, {-70, -236}})));
  SysBio.Enzyme AcylCoADH_enzyme_class(k1 = 0.01) "oxidation" annotation(Placement(transformation(extent = {{-10, -10}, {10, 10}}, rotation = 90, origin = {-88, -350})));
  SysBio.ESReaction Trans2BEnoylCoA_to_L3HydroxyAcylCoA_to_Keto3AcylCoA(w = 0) annotation(Placement(transformation(extent = {{30, -256}, {50, -236}})));
  SysBio.Enzyme EnoylCoAHydratase_L3HydroxyacylCoADH_enzyme_class(k1 = 0.01) "hydration_oxidation" annotation(Placement(transformation(extent = {{-10, -10}, {10, 10}}, rotation = 90, origin = {32, -350})));
  SysBio.Metabolite Keto3acylCoA_metabolite_class annotation(Placement(transformation(extent = {{210, -248}, {230, -228}})));
  SysBio.ESReaction Keto3AcylCoA_to_mitoAcetylCoA(w = 0) annotation(Placement(transformation(extent = {{270, -256}, {290, -236}})));
  SysBio.Enzyme betaKetothiolase_enzyme_class(k1 = 0.01) "thiolysis" annotation(Placement(transformation(extent = {{-10, -10}, {10, 10}}, rotation = 90, origin = {272, -350})));
  SysBio.ESReaction Keto3AcylCoA_to_AcylCoA(w = 0) annotation(Placement(transformation(extent = {{270, -326}, {290, -306}})));
  SysBio.ESReaction FattyAcylCoA_to_AcylCarnitine(w = 0) annotation(Placement(transformation(extent = {{-270, -326}, {-250, -306}})));
  SysBio.Metabolite UDPGlucose_metabolite_class(Q0 = 1) annotation(Placement(transformation(extent = {{-10, -10}, {10, 10}}, rotation = 0, origin = {-370, 148})));
  SysBio.ESReaction Glucose1P_to_UDPGlucose(w = 0) annotation(Placement(transformation(extent = {{-10, -10}, {10, 10}}, rotation = 90, origin = {-368, 114})));
  SysBio.Enzyme UDPGlucosePyrophosphorylase_enzyme_class(k1 = 0.01) annotation(Placement(transformation(extent = {{-10, -10}, {10, 10}}, rotation = 90, origin = {-354, 248})));
  SysBio.ESReaction UDPGlucose_to_Glycogen(w = 0) annotation(Placement(transformation(extent = {{-10, -10}, {10, 10}}, rotation = 180, origin = {-402, 140})));
  SysBio.Metabolite Glycogen_metabolite_class(Q0 = 1) annotation(Placement(transformation(extent = {{-10, -10}, {10, 10}}, rotation = 0, origin = {-452, 148})));
  SysBio.Enzyme GlycogenSynthase_enzyme_class(k1 = 0.01) annotation(Placement(transformation(extent = {{-10, -10}, {10, 10}}, rotation = 90, origin = {-390, 248})));
  SysBio.Activation PyruvateCarboxylase_activation(ka = 1, fi00 = 0.01) annotation(Placement(transformation(extent = {{-10, -10}, {10, 10}}, rotation = 0, origin = {480, -54})));
  SysBio.ESReaction Glycogen_to_Glucose1P(w = 0) annotation(Placement(transformation(extent = {{-10, -10}, {10, 10}}, rotation = 0, origin = {-426, 112})));
  SysBio.Enzyme GlycogenPhosphorylase_active_enzyme_class(k1 = 0.01) annotation(Placement(transformation(extent = {{-10, -10}, {10, 10}}, rotation = 90, origin = {-434, -10})));
  SysBio.Enzyme iGSK3b_enzyme_class(Q0 = 1, k1 = 0.01) annotation(Placement(transformation(extent = {{-538, 238}, {-518, 258}})));
  SysBio.Enzyme aGSK3b_enzyme_class(Q0 = 1, k1 = 0.01) annotation(Placement(transformation(extent = {{-10, -10}, {10, 10}}, rotation = 0, origin = {-486, 248})));
  SysBio.Activation Akt_activation(ka = 1, fi00 = 0.01) annotation(Placement(transformation(extent = {{-10, -10}, {10, 10}}, rotation = 180, origin = {-544, 110})));
  SysBio.Inhibition GSK3b_inactivation(ka = 1, fi00 = 0.01) annotation(Placement(transformation(extent = {{-10, -10}, {10, 10}}, rotation = 180, origin = {-504, 188})));
  SysBio.Inhibition GlycogenSynthase_inactivation(ka = 1, fi00 = 0.01) annotation(Placement(transformation(extent = {{-10, -10}, {10, 10}}, rotation = 180, origin = {-432, 188})));
  SysBio.Enzyme inactiveGlycogenSynthase_enzyme_class(Q0 = 1, k1 = 0.01) annotation(Placement(transformation(extent = {{-10, -10}, {10, 10}}, rotation = 0, origin = {-458, 248})));
  SysBio.mRNA PEPcarboxykinasee_mRNA annotation(Placement(transformation(extent = {{-10, -10}, {10, 10}}, rotation = 90, origin = {272, 870})));
  SysBio.GeneExpressionControl_negative PEPCarboxykinase_Neg_Gene_regulation_Insulin annotation(Placement(transformation(extent = {{252, 930}, {272, 950}})));
  SysBio.EFormation_lin PEPCarboxykinase_formation annotation(Placement(transformation(extent = {{-10, -10}, {10, 10}}, rotation = 270, origin = {280, 840})));
  SysBio.EFormation_lin Fructose16BPase_formation(k = 0.02) annotation(Placement(transformation(extent = {{-10, -10}, {10, 10}}, rotation = 270, origin = {-230, 840})));
  SysBio.mRNA fructose16BPase_mRNA annotation(Placement(transformation(extent = {{-10, -10}, {10, 10}}, rotation = 90, origin = {-238, 870})));
  SysBio.GeneExpressionControl_negative Fructose16BPase_Neg_Gene_regulation_Insulin annotation(Placement(transformation(extent = {{-242, 922}, {-222, 942}})));
  SysBio.ESReaction cytoAcetylCoA_to_MalonylCoA(w = 0) annotation(Placement(transformation(extent = {{-10, -10}, {10, 10}}, rotation = 0, origin = {638, -314})));
  SysBio.Enzyme activeAcetylCoAcarboxylase_enzyme_class(k1 = 0.01) annotation(Placement(transformation(extent = {{-10, -10}, {10, 10}}, rotation = 90, origin = {628, -390})));
  SysBio.Metabolite MalonylCoA_metabolite_class annotation(Placement(transformation(extent = {{-10, -10}, {10, 10}}, rotation = 0, origin = {716, -306})));
  SysBio.Enzyme FattyAcidSynthase_enzyme_class annotation(Placement(transformation(extent = {{-10, -10}, {10, 10}}, rotation = 90, origin = {690, -390})));
  SysBio.EFormation_lin Glucose6Pase_formation annotation(Placement(transformation(extent = {{-10, -10}, {10, 10}}, rotation = 270, origin = {-300, 840})));
  SysBio.mRNA Glucose6Pase_mRNA annotation(Placement(transformation(extent = {{-10, -10}, {10, 10}}, rotation = 90, origin = {-308, 870})));
  SysBio.GeneExpressionControl_negative Glucose6Pase_neg_gene_regulation_Insulin annotation(Placement(transformation(extent = {{-318, 928}, {-298, 948}})));
  SysBio.EFormation_lin PyruvateKinase_formation(k = 0.02) annotation(Placement(transformation(extent = {{-10, -10}, {10, 10}}, rotation = 270, origin = {370, 840})));
  SysBio.mRNA pyruvatekinase_mRNA annotation(Placement(transformation(extent = {{-10, -10}, {10, 10}}, rotation = 90, origin = {362, 870})));
  SysBio.GeneExpressionControl_positive PyruvateKinase_Pos_Gene_Regulation_Insulin annotation(Placement(transformation(extent = {{-10, -10}, {10, 10}}, rotation = 0, origin = {362, 940})));
  SysBio.EFormation_lin FattyAcidSynthase_formation annotation(Placement(transformation(extent = {{-10, -10}, {10, 10}}, rotation = 90, origin = {1130, -1200})));
  SysBio.mRNA FASynthase_mRNA annotation(Placement(transformation(extent = {{-10, -10}, {10, 10}}, rotation = 270, origin = {1138, -1230})));
  SysBio.GeneExpressionControl_positive FASynthase_Pos_Gene_Regulation_Insulin annotation(Placement(transformation(extent = {{-10, -10}, {10, 10}}, rotation = 0, origin = {1112, -1310})));
  SysBio.EFormation_lin AcetylCoACarboxylase_Formation(k = 0.02) annotation(Placement(transformation(extent = {{-10, -10}, {10, 10}}, rotation = 90, origin = {1090, -1200})));
  SysBio.mRNA AcetylCoACarboylase_mRNA annotation(Placement(transformation(extent = {{-10, -10}, {10, 10}}, rotation = 270, origin = {1098, -1230})));
  SysBio.GeneExpressionControl_positive AcetylCoACarboxylase_Pos_Gene_regulation_Insulin annotation(Placement(transformation(extent = {{-10, -10}, {10, 10}}, rotation = 0, origin = {1072, -1310})));
  SysBio.Metabolite Citrate_mito_cyto_metabolite_class annotation(Placement(transformation(extent = {{-10, -10}, {10, 10}}, rotation = 90, origin = {532, -180})));
  SysBio.Metabolite AcetylCoA_cyto_metabolite_class annotation(Placement(transformation(extent = {{690, 78}, {710, 98}})));
  SysBio.Enzyme ATPCitratelyase_enzyme_class(k1 = 0.01) annotation(Placement(transformation(extent = {{-10, -10}, {10, 10}}, rotation = 180, origin = {654, 52})));
  SysBio.Enzyme CitrateSynthase_enzyme_class(Q0 = 1, k1 = 0.01) annotation(Placement(transformation(extent = {{-10, -10}, {10, 10}}, rotation = 270, origin = {560, -214})));
  SysBio.Metabolite Palmitate_metabolite_class annotation(Placement(transformation(extent = {{538, -468}, {558, -448}})));
  SysBio.ESReaction PalmitoylCoA_to_PalmitoleateCoA(w = 0) annotation(Placement(transformation(extent = {{-10, -10}, {10, 10}}, rotation = 180, origin = {488, -466})));
  SysBio.Enzyme StearoylCoADesaturase_enzyme_class(k1 = 0.01) annotation(Placement(transformation(extent = {{-10, -10}, {10, 10}}, rotation = 90, origin = {480, -390})));
  SysBio.Enzyme FattyAcylCoASynthetase_enzyme_class(k1 = 0.01) annotation(Placement(transformation(extent = {{-10, -10}, {10, 10}}, rotation = 0, origin = {220, -484})));
  SysBio.Metabolite PalmitoleoylCoA_metabolite_class annotation(Placement(transformation(extent = {{-10, -10}, {10, 10}}, rotation = 180, origin = {212, -548})));
  SysBio.Metabolite LysophosphatidicAcid_metabolite_class annotation(Placement(transformation(extent = {{-10, -10}, {10, 10}}, rotation = 180, origin = {34, -688})));
  SysBio.Enzyme Glycerol3PAcylTransferase_enzyme_class(k1 = 0.01) annotation(Placement(transformation(extent = {{-10, -10}, {10, 10}}, rotation = 90, origin = {92, -650})));
  SysBio.ES2Reaction FattyAcylCoA_Glycerol3P_to_LPA(w = 0, Q0 = 0.01) annotation(Placement(transformation(extent = {{-10, -10}, {10, 10}}, rotation = 180, origin = {100, -680})));
  SysBio.Metabolite Glycerol3P_metabolite_class annotation(Placement(transformation(extent = {{-10, -10}, {10, 10}}, rotation = 180, origin = {210, -708})));
  SysBio.Metabolite PhosphatidicAcid_metabolite_class annotation(Placement(transformation(extent = {{-10, -10}, {10, 10}}, rotation = 180, origin = {-94, -688})));
  SysBio.Enzyme LPAAcylTransferase_AGPAT_enzyme_class(k1 = 0.01) annotation(Placement(transformation(extent = {{-10, -10}, {10, 10}}, rotation = 90, origin = {-40, -650})));
  SysBio.Metabolite DAG_metabolite_class annotation(Placement(transformation(extent = {{-10, -10}, {10, 10}}, rotation = 180, origin = {-290, -688})));
  SysBio.ESReaction PhosphatidicAcid_to_DAG(w = 0) annotation(Placement(transformation(extent = {{-10, -10}, {10, 10}}, rotation = 180, origin = {-200, -680})));
  SysBio.Enzyme PAPhosphatase_enzyme_class(k1 = 0.01) annotation(Placement(transformation(extent = {{-10, -10}, {10, 10}}, rotation = 90, origin = {-208, -650})));
  SysBio.Metabolite Triglycerides_metabolite_class(Q0 = 1) annotation(Placement(transformation(extent = {{-10, -10}, {10, 10}}, rotation = 180, origin = {-460, -688})));
  SysBio.Enzyme DAGAcylTransferase_enzyme_class(k1 = 0.01) annotation(Placement(transformation(extent = {{-10, -10}, {10, 10}}, rotation = 90, origin = {-398, -650})));
  SysBio.Metabolite DihydroxyacetoneP_metabolite_class(Q0 = 1.0) annotation(Placement(transformation(extent = {{-10, -10}, {10, 10}}, rotation = 180, origin = {-40, 14})));
  SysBio.Protein iAKT_protein_class(Q0 = 1.0, k1 = 0.01) annotation(Placement(transformation(extent = {{-572, 138}, {-552, 158}})));
  SysBio.Protein activeAKT_protein_class(Q0 = 1.0, k1 = 0.01) annotation(Placement(transformation(extent = {{-530, 138}, {-510, 158}})));
  SysBio.ESReaction DihydroxyacetoneP_to_Glycerol3P(w = 0.5) annotation(Placement(transformation(extent = {{-10, -10}, {10, 10}}, rotation = 180, origin = {250, -700})));
  SysBio.Enzyme Glycerol3PDH_enzyme_class(k1 = 0.01) annotation(Placement(transformation(extent = {{-10, -10}, {10, 10}}, rotation = 90, origin = {242, -650})));
  SysBio.mRNA SREBP1c_mRNA annotation(Placement(transformation(extent = {{-10, -10}, {10, 10}}, rotation = 270, origin = {-452, -1226})));
  SysBio.GeneExpressionControl_positive SREBP1c_Pos_Gene_regulation_Insulin annotation(Placement(transformation(extent = {{-10, -10}, {10, 10}}, rotation = 0, origin = {-468, -1420})));
  SysBio.GeneExpressionControl_positive AcetylCoACarboxylase_Pos_Gene_regulation_SREBP annotation(Placement(transformation(extent = {{1062, -1282}, {1082, -1262}})));
  SysBio.GeneExpressionControl_positive FASynthase_Pos_Gene_regulation_SREBP annotation(Placement(transformation(extent = {{-10, -10}, {10, 10}}, rotation = 0, origin = {1112, -1272})));
  SysBio.Protein SREBP1c_protein_class(Q0 = 1, k1 = 0.01) annotation(Placement(transformation(extent = {{-10, -10}, {10, 10}}, rotation = 180, origin = {-552, -786})));
  SysBio.EFormation_lin SREBP1c_formation(k = 0.02) annotation(Placement(transformation(extent = {{-10, -10}, {10, 10}}, rotation = 90, origin = {-460, -1200})));
  SysBio.EFormation_lin ATPCitrateLyase_formation annotation(Placement(transformation(extent = {{-10, -10}, {10, 10}}, rotation = 180, origin = {1540, -6})));
  SysBio.mRNA ATPCitrateLyase_mRNA annotation(Placement(transformation(extent = {{-10, -10}, {10, 10}}, rotation = 0, origin = {1568, 2})));
  SysBio.GeneExpressionControl_positive ATPCitrateLyase_Pos_Gene_Regulation_Insulin1 annotation(Placement(transformation(extent = {{-10, -10}, {10, 10}}, rotation = 180, origin = {1708, -6})));
  SysBio.EFormation_lin Glycerol3PAcylTransferase_Formation annotation(Placement(transformation(extent = {{-10, -10}, {10, 10}}, rotation = 90, origin = {200, -1202})));
  SysBio.mRNA Glycerol3PAcylTransferase_mRNA annotation(Placement(transformation(extent = {{-10, -10}, {10, 10}}, rotation = 270, origin = {208, -1226})));
  SysBio.GeneExpressionControl_positive Glycerol3PAcylTransferase_Pos_Gene_regulation_SREBP1c annotation(Placement(transformation(extent = {{-10, -10}, {10, 10}}, rotation = 0, origin = {190, -1260})));
  SysBio.EFormation_lin StearoylCoADesaturase_Formation annotation(Placement(transformation(extent = {{-10, -10}, {10, 10}}, rotation = 180, origin = {1540, -150})));
  SysBio.mRNA StearoylCoADesaturase_mRNA annotation(Placement(transformation(extent = {{-10, -10}, {10, 10}}, rotation = 0, origin = {1568, -142})));
  SysBio.GeneExpressionControl_positive StearoylCoADesaturase_Pos_Gene_regulation_SREBP1c annotation(Placement(transformation(extent = {{-10, -10}, {10, 10}}, rotation = 180, origin = {1750, -148})));
  SysBio.Activation SREBP1c_Activation(ka = 1.0, fi00 = 0.01) annotation(Placement(transformation(extent = {{-10, -10}, {10, 10}}, rotation = 180, origin = {-510, -784})));
  SysBio.Protein nSREBP1c_protein_class(Q0 = 1, k1 = 0.01) annotation(Placement(transformation(extent = {{-10, -10}, {10, 10}}, rotation = 180, origin = {-440, -786})));
  SysBio.Enzyme aSCAP_enzyme_class(k1 = 0.01) annotation(Placement(transformation(extent = {{-10, -10}, {10, 10}}, rotation = 180, origin = {-470, -848})));
  SysBio.Enzyme iSCAP_enzyme_class(k1 = 0.01) annotation(Placement(transformation(extent = {{-10, -10}, {10, 10}}, rotation = 180, origin = {-550, -848})));
  SysBio.Metabolite Cholesterol_metabolite_class(Q0 = 1) annotation(Placement(transformation(extent = {{-10, -10}, {10, 10}}, rotation = 90, origin = {-518, -880})));
  SysBio.GeneExpressionControl_positive SREBP1c_Pos_Gene_regulation_nSREBP1c annotation(Placement(transformation(extent = {{-10, -10}, {10, 10}}, rotation = 0, origin = {-468, -1252})));
  SysBio.Activation ACC_activation_Citrate(ka = 1.0, fi00 = 0.01) annotation(Placement(transformation(extent = {{-10, -10}, {10, 10}}, rotation = 270, origin = {644, -418})));
  SysBio.Enzyme iactiveAcetylCoAcarboxylase_enzyme_class(k1 = 0.01) annotation(Placement(transformation(extent = {{-10, -10}, {10, 10}}, rotation = 90, origin = {630, -450})));
  SysBio.Enzyme MTTP_enzyme_class(k1 = 0.01) annotation(Placement(transformation(extent = {{-10, -10}, {10, 10}}, rotation = 90, origin = {-528, -650})));
  SysBio.Enzyme Lipoprotein_Lipase_inactive_enzyme_class(k1 = 0.01) annotation(Placement(transformation(extent = {{-10, -10}, {10, 10}}, rotation = 0, origin = {-940, -592})));
  SysBio.Metabolite Lactate_metabolite_class annotation(Placement(transformation(extent = {{-10, -10}, {10, 10}}, rotation = 180, origin = {350, 22})));
  SysBio.ESReaction Lactate_to_Pyruvate(w = 0.0) annotation(Placement(transformation(extent = {{-10, -10}, {10, 10}}, rotation = 90, origin = {376, 58})));
  SysBio.Enzyme Lactate_Dehydrogenase_enzyme_class(k1 = 0.01) annotation(Placement(transformation(extent = {{-10, -10}, {10, 10}}, rotation = 90, origin = {376, -10})));
  SysBio.Metabolite Glucose_Blood_metabolite_class(Q0 = 1.0) annotation(Placement(transformation(extent = {{-10, -10}, {10, 10}}, rotation = 0, origin = {-930, 58})));
  SysBio.Metabolite Glucose_Liver_metabolite_class(Q0 = 1) annotation(Placement(transformation(extent = {{-10, -10}, {10, 10}}, rotation = 0, origin = {-506, 58})));
  SysBio.ESReaction Glucose_blood_to_liver(w = 0) annotation(Placement(transformation(extent = {{-884, 40}, {-864, 60}})));
  SysBio.ESReaction Glucose_to_Glucose6P(w = 0) annotation(Placement(transformation(extent = {{-470, 30}, {-450, 50}})));
  SysBio.Enzyme Glucose_Transporter_GLUT1_active_enzyme_class(k1 = 0.01) annotation(Placement(transformation(extent = {{-10, -10}, {10, 10}}, rotation = 90, origin = {-882, 0})));
  SysBio.Enzyme Glucokinase_active_enzyme_class(k1 = 0.01) annotation(Placement(transformation(extent = {{-10, -10}, {10, 10}}, rotation = 180, origin = {-460, -12})));
  SysBio.ESReaction Citrate_to_CisAconitate_to_Isocitrate_to_Oxalosuccinate(w = 0.5) annotation(Placement(transformation(extent = {{-10, -10}, {10, 10}}, rotation = 0, origin = {886, -504})));
  SysBio.Enzyme Aconitate_Hydratase_enzyme_class(k1 = 0.01) annotation(Placement(transformation(extent = {{-10, -10}, {10, 10}}, rotation = 270, origin = {1072, -512})));
  SysBio.Metabolite Oxalosuccinate_Isocitrate_CisAconitate_metabolite_class annotation(Placement(transformation(extent = {{-10, -10}, {10, 10}}, rotation = 90, origin = {1038, -462})));
  SysBio.Enzyme Isocitrate_Dehydrogenase_enzyme_class(k1 = 0.01) annotation(Placement(transformation(extent = {{-10, -10}, {10, 10}}, rotation = 270, origin = {1072, -434})));
  SysBio.Metabolite Oxoglutarate_metabolite_class annotation(Placement(transformation(extent = {{-10, -10}, {10, 10}}, rotation = 90, origin = {1038, -406})));
  SysBio.ESReaction Oxalosuccinate_to_Oxoglutarate(w = 0.5) annotation(Placement(transformation(extent = {{-10, -10}, {10, 10}}, rotation = 90, origin = {1046, -434})));
  SysBio.Metabolite S_Succinyl_dihydrolipamideE_metabolite_class annotation(Placement(transformation(extent = {{-10, -10}, {10, 10}}, rotation = 90, origin = {1038, -352})));
  SysBio.ESReaction Oxoglutarate_to_SSuccinylDihydrolipamideE(w = 0.5) annotation(Placement(transformation(extent = {{-10, -10}, {10, 10}}, rotation = 90, origin = {1046, -380})));
  SysBio.Enzyme Oxoglutarate2_dehydrogenase_E1_component_enzyme_class(k1 = 0.01) annotation(Placement(transformation(extent = {{-10, -10}, {10, 10}}, rotation = 270, origin = {1072, -380})));
  SysBio.Metabolite SuccinylCoA_metabolite_class annotation(Placement(transformation(extent = {{-10, -10}, {10, 10}}, rotation = 0, origin = {1036, -296})));
  SysBio.ESReaction SSuccinylDihydrolipamideE1_to_SuccinylCoA(w = 0.5) annotation(Placement(transformation(extent = {{-10, -10}, {10, 10}}, rotation = 90, origin = {1046, -322})));
  SysBio.Enzyme Oxoglutarate2_dehydrogenase_E2_component_enzyme_class(k1 = 0.01) annotation(Placement(transformation(extent = {{-10, -10}, {10, 10}}, rotation = 270, origin = {1072, -322})));
  SysBio.Metabolite Succinate_metabolite_class annotation(Placement(transformation(extent = {{-10, -10}, {10, 10}}, rotation = 0, origin = {966, -296})));
  SysBio.ESReaction SuccinylCoA_to_Succinate(w = 0.5) annotation(Placement(transformation(extent = {{-10, -10}, {10, 10}}, rotation = 180, origin = {998, -304})));
  SysBio.Enzyme SuccinylCoA_synthetase_alpha_subunit_enzyme_class(k1 = 0.01) annotation(Placement(transformation(extent = {{-10, -10}, {10, 10}}, rotation = 0, origin = {998, -272})));
  SysBio.Metabolite Fumarate_metabolite_class annotation(Placement(transformation(extent = {{-10, -10}, {10, 10}}, rotation = 0, origin = {896, -296})));
  SysBio.ESReaction Succinate_to_Fumarate(w = 0.5) annotation(Placement(transformation(extent = {{-10, -10}, {10, 10}}, rotation = 180, origin = {930, -304})));
  SysBio.Enzyme succinate_dehydrogenase_ubiquinone_enzyme_class(k1 = 0.01) annotation(Placement(transformation(extent = {{-10, -10}, {10, 10}}, rotation = 0, origin = {930, -272})));
  SysBio.Metabolite Malate_mito_metabolite_class annotation(Placement(transformation(extent = {{-10, -10}, {10, 10}}, rotation = 0, origin = {836, -296})));
  SysBio.ESReaction Fumarate_to_Malate(w = 0.25) annotation(Placement(transformation(extent = {{-10, -10}, {10, 10}}, rotation = 180, origin = {866, -304})));
  SysBio.Enzyme Fumarate_hydratase_enzyme_class(k1 = 0.01) annotation(Placement(transformation(extent = {{-10, -10}, {10, 10}}, rotation = 0, origin = {866, -272})));
  SysBio.ESReaction Malate_to_Oxaloacetate(w = 0) annotation(Placement(transformation(extent = {{-10, -10}, {10, 10}}, rotation = 90, origin = {836, -200})));
  SysBio.Enzyme Malate_Dehydrogenase_enzyme_class(k1 = 0.01) annotation(Placement(transformation(extent = {{-10, -10}, {10, 10}}, rotation = 270, origin = {868, -200})));
  SysBio.Metabolite VLDL_blood_metabolite_class annotation(Placement(transformation(extent = {{-10, -10}, {10, 10}}, rotation = 180, origin = {-920, -688})));
  SysBio.Protein iPPARA_protein_class(Q0 = 1, k1 = 0.01) annotation(Placement(transformation(extent = {{-834, -842}, {-814, -822}})));
  SysBio.Protein aPPARA_protein_class(Q0 = 1.0, k1 = 0.01) annotation(Placement(transformation(extent = {{-10, -10}, {10, 10}}, rotation = 90, origin = {-832, -894})));
  SysBio.Activation PPARA_Activation(ka = 1.0, fi00 = 0.01) annotation(Placement(transformation(extent = {{-10, -10}, {10, 10}}, rotation = 90, origin = {-830, -864})));
  SysBio.EFormation_lin MTTP_Formation annotation(Placement(transformation(extent = {{-10, -10}, {10, 10}}, rotation = 90, origin = {460, -1202})));
  SysBio.mRNA MTTP_mRNA annotation(Placement(transformation(extent = {{-10, -10}, {10, 10}}, rotation = 270, origin = {468, -1226})));
  SysBio.GeneExpressionControl_positive MTTP_Pos_Gene_regulation_PPARA annotation(Placement(transformation(extent = {{-10, -10}, {10, 10}}, rotation = 0, origin = {452, -1430})));
  SysBio.EFormation_lin CarnitineAcylTransferase1_Formation(k = 0.02) annotation(Placement(transformation(extent = {{-10, -10}, {10, 10}}, rotation = 90, origin = {900, -1200})));
  SysBio.mRNA CarnitineAcylTransferase1_mRNA annotation(Placement(transformation(extent = {{-10, -10}, {10, 10}}, rotation = 270, origin = {910, -1230})));
  SysBio.GeneExpressionControl_positive CPT1_Pos_Gene_regulation_PPARA annotation(Placement(transformation(extent = {{-10, -10}, {10, 10}}, rotation = 0, origin = {882, -1430})));
  SysBio.EFormation_lin CarnitineAcylTransferase2_Formation annotation(Placement(transformation(extent = {{-10, -10}, {10, 10}}, rotation = 90, origin = {940, -1200})));
  SysBio.mRNA CarnitineAcylTransferase2_mRNA annotation(Placement(transformation(extent = {{-10, -10}, {10, 10}}, rotation = 270, origin = {948, -1230})));
  SysBio.GeneExpressionControl_positive CPT2_Pos_Gene_regulation_PPARA annotation(Placement(transformation(extent = {{-10, -10}, {10, 10}}, rotation = 0, origin = {922, -1430})));
  SysBio.EFormation_lin AcylCoADH_Formation annotation(Placement(transformation(extent = {{-10, -10}, {10, 10}}, rotation = 90, origin = {980, -1200})));
  SysBio.GeneExpressionControl_positive AcylCoADH_Pos_Gene_regulation_PPARA annotation(Placement(transformation(extent = {{-10, -10}, {10, 10}}, rotation = 0, origin = {962, -1430})));
  SysBio.mRNA AcylCoADH_mRNA annotation(Placement(transformation(extent = {{-10, -10}, {10, 10}}, rotation = 270, origin = {988, -1230})));
  SysBio.GeneExpressionControl_positive EnoylCoAHydratase_L3HydroxyacylCoADH_Pos_Gene_regulation_PPARA annotation(Placement(transformation(extent = {{-10, -10}, {10, 10}}, rotation = 0, origin = {1002, -1430})));
  SysBio.mRNA EnoylCoAHydratase_L3HydroxyacylCoADH_mRNA annotation(Placement(transformation(extent = {{-10, -10}, {10, 10}}, rotation = 270, origin = {1028, -1230})));
  SysBio.EFormation_lin EnoylCoAHydratase_L3HydroxyacylCoADH_Formation annotation(Placement(transformation(extent = {{-10, -10}, {10, 10}}, rotation = 90, origin = {1020, -1200})));
  SysBio.ES2Reaction FattyAcylCoA_LPA_to_PA(w = 0, Q0 = 0.01) annotation(Placement(transformation(extent = {{-10, -10}, {10, 10}}, rotation = 180, origin = {-32, -680})));
  SysBio.ES2Reaction FattyAcylCoA_DAG_to_TG(w = 0, Q0 = 0.01) annotation(Placement(transformation(extent = {{-10, -10}, {10, 10}}, rotation = 180, origin = {-390, -680})));
  SysBio.EFormation_lin DAGAcylTransferase_Formation annotation(Placement(transformation(extent = {{-10, -10}, {10, 10}}, rotation = 90, origin = {380, -1200})));
  SysBio.mRNA DAGAcylTransferase_mRNA annotation(Placement(transformation(extent = {{-10, -10}, {10, 10}}, rotation = 270, origin = {388, -1226})));
  SysBio.EFormation_lin PAPhosphatase_Formation annotation(Placement(transformation(extent = {{-10, -10}, {10, 10}}, rotation = 90, origin = {280, -1200})));
  SysBio.mRNA PAPhosphatase_mRNA annotation(Placement(transformation(extent = {{-10, -10}, {10, 10}}, rotation = 270, origin = {288, -1226})));
  SysBio.EFormation_lin LPAAcylTransferase_Formation annotation(Placement(transformation(extent = {{-10, -10}, {10, 10}}, rotation = 90, origin = {240, -1200})));
  SysBio.mRNA LPAAcylTransferase_mRNA annotation(Placement(transformation(extent = {{-10, -10}, {10, 10}}, rotation = 270, origin = {248, -1226})));
  SysBio.Metabolite Alanine_metabolite_class annotation(Placement(transformation(extent = {{-10, -10}, {10, 10}}, rotation = 0, origin = {526, 388})));
  SysBio.EElimination Alanine_utilization annotation(Placement(transformation(extent = {{560, 370}, {580, 390}})));
  SysBio.Enzyme Alanine_Aminotransferase_active_enzyme_class(k1 = 0.01) annotation(Placement(transformation(extent = {{-10, -10}, {10, 10}}, rotation = 90, origin = {472, 348})));
  SysBio.Metabolite Aspartate_metabolite_class annotation(Placement(transformation(extent = {{-10, -10}, {10, 10}}, rotation = 0, origin = {526, 468})));
  SysBio.Enzyme Aspartate_Aminotransferase_active_enzyme_class(k1 = 0.01) annotation(Placement(transformation(extent = {{-10, -10}, {10, 10}}, rotation = 180, origin = {480, 436})));
  SysBio.EElimination Aspartate_utilization annotation(Placement(transformation(extent = {{562, 450}, {582, 470}})));
  SysBio.Metabolite Fattyacid_blood_metabolite_class(Q0 = 1.0) annotation(Placement(transformation(extent = {{-970, -228}, {-950, -208}})));
  SysBio.ESReaction FA_blood_to_MUFA_liver(w = 0) annotation(Placement(transformation(extent = {{-884, -256}, {-864, -236}})));
  SysBio.Enzyme Caveolin_FATP_CD36_FABP_Liver_enzyme_class(k1 = 0.01) annotation(Placement(transformation(extent = {{-10, -10}, {10, 10}}, rotation = 90, origin = {-882, -280})));
  SysBio.Inhibition CPT1_inactivation_MalonylCoA(ka = 1.0, ki = 1.0, fi00 = 0.01) annotation(Placement(transformation(extent = {{-10, -10}, {10, 10}}, rotation = 0, origin = {-240, -344})));
  SysBio.Enzyme iCarnitineAcyltransferaseI_enzyme_class(k1 = 0.01) annotation(Placement(transformation(extent = {{-10, -10}, {10, 10}}, rotation = 270, origin = {-212, -350})));
  SysBio.Inhibition ACC_inactivation(ka = 1.0) annotation(Placement(transformation(extent = {{-10, -10}, {10, 10}}, rotation = 270, origin = {670, -418})));
  SysBio.Metabolite Triglycerides_Chylomicron_metabolite_class(Q0 = 1) annotation(Placement(transformation(extent = {{-10, -10}, {10, 10}}, rotation = 180, origin = {-930, -738})));
  SysBio.ESReaction TG_transport_to_liver(w = 0) annotation(Placement(transformation(extent = {{-10, -10}, {10, 10}}, rotation = 0, origin = {-874, -730})));
  SysBio.mRNA CD36_Liver_mRNA annotation(Placement(transformation(extent = {{-10, -10}, {10, 10}}, rotation = 270, origin = {-1152, -1630})));
  SysBio.EFormation_lin CD36_Formation_Liver annotation(Placement(transformation(extent = {{-10, -10}, {10, 10}}, rotation = 90, origin = {-1160, -1600})));
  SysBio.GeneExpressionControl_positive CD36_Pos_Gene_regulation_PPARA annotation(Placement(transformation(extent = {{-10, -10}, {10, 10}}, rotation = 0, origin = {-1176, -1670})));
  SysBio.Protein iLXRA_protein_class(Q0 = 1, k1 = 0.01) annotation(Placement(transformation(extent = {{-10, -10}, {10, 10}}, rotation = 0, origin = {-468, -912})));
  SysBio.Protein aLXRA_protein_class(Q0 = 1, k1 = 0.01) annotation(Placement(transformation(extent = {{-10, -10}, {10, 10}}, rotation = 0, origin = {-550, -912})));
  SysBio.Activation LXRA_Activation(ka = 1.0, fi00 = 0.01) annotation(Placement(transformation(extent = {{-10, -10}, {10, 10}}, rotation = 0, origin = {-510, -914})));
  SysBio.GeneExpressionControl_positive SREBP1c_Pos_Gene_regulation_LXRA annotation(Placement(transformation(extent = {{-10, -10}, {10, 10}}, rotation = 0, origin = {-468, -1392})));
  SysBio.GeneExpressionControl_positive FASynthase_Pos_Gene_Regulation_LXRA annotation(Placement(transformation(extent = {{-10, -10}, {10, 10}}, rotation = 0, origin = {1112, -1340})));
  SysBio.GeneExpressionControl_positive AcetylCoACarboxylase_Pos_Gene_regulation_LXRA annotation(Placement(transformation(extent = {{-10, -10}, {10, 10}}, rotation = 0, origin = {1072, -1340})));
  SysBio.GeneExpressionControl_positive StearoylCoADesaturase_Pos_Gene_regulation_LXRA annotation(Placement(transformation(extent = {{-10, -10}, {10, 10}}, rotation = 180, origin = {1680, -138})));
  SysBio.ES2Reaction MalonylCoA_AcetylCoA_to_SaturatedFA(Q0 = 0.01, w = 0) annotation(Placement(transformation(extent = {{-10, -10}, {10, 10}}, rotation = 270, origin = {750, -366})));
  SysBio.Enzyme Hormone_sensitive_Lipase_active_enzyme_class(k1 = 0.01) annotation(Placement(transformation(extent = {{-360, -758}, {-340, -738}})));
  SysBio.ESReaction2 TG_to_DAG(w = 0) annotation(Placement(transformation(extent = {{-394, -730}, {-374, -710}})));
  SysBio.ESReaction2 DAG_to_MAG(w = 0) annotation(Placement(transformation(extent = {{-210, -738}, {-190, -718}})));
  SysBio.Substance Monoacylglycerol_metabolite_class(Q0 = 1.0) annotation(Placement(transformation(extent = {{-10, -10}, {10, 10}}, rotation = 180, origin = {-134, -732})));
  SysBio.ESReaction2 MAG_to_Glycerol(w = 0) annotation(Placement(transformation(extent = {{-102, -734}, {-82, -714}})));
  SysBio.Substance Glycerol_metabolite_class(Q0 = 1.0) annotation(Placement(transformation(extent = {{-10, -736}, {10, -716}})));
  SysBio.ESReaction Glycerol_to_Glycerol3P(w = 0.5) annotation(Placement(transformation(extent = {{130, -730}, {150, -710}})));
  SysBio.Enzyme Glycerokinase_enzyme_class(k1 = 0.01) annotation(Placement(transformation(extent = {{-10, -10}, {10, 10}}, rotation = 270, origin = {148, -750})));
  SysBio.ESReaction Palmitate_to_PalmitoylCoA(w = 0) annotation(Placement(transformation(extent = {{-10, -10}, {10, 10}}, rotation = 180, origin = {330, -520})));
  SysBio.ESReaction Palmitoleate_to_PalmitoleoylCoA(w = 0) annotation(Placement(transformation(extent = {{-10, -10}, {10, 10}}, rotation = 0, origin = {100, -520})));
  SysBio.ES2Reaction MitoAcetylCoA_Oxaloacetate_to_Citrate(w = 0, Q0 = 0.01) annotation(Placement(transformation(extent = {{498, -214}, {518, -194}})));
  SysBio.ESReaction2 Citrate_to_AcetylCoA_Oxaloacetate(w = 0) annotation(Placement(transformation(extent = {{644, 72}, {664, 92}})));
  SysBio.Metabolite MitoFattyAclCoA_metabolite_class annotation(Placement(transformation(extent = {{-120, -306}, {-100, -286}})));
  SysBio.ESReaction Oxaloacetate_to_Malate(w = 0) annotation(Placement(transformation(extent = {{-10, -10}, {10, 10}}, rotation = 90, origin = {500, 200})));
  SysBio.ESReaction Malate_to_Pyruvatecyto(w = 0) annotation(Placement(transformation(extent = {{-10, -10}, {10, 10}}, rotation = 270, origin = {500, 152})));
  SysBio.Enzyme Malic_enzyme_enzyme_class(k1 = 0.01) annotation(Placement(transformation(extent = {{-10, -10}, {10, 10}}, rotation = 90, origin = {474, 152})));
  SysBio.EFormation_lin Malate_Dehydrogenase_formation annotation(Placement(transformation(extent = {{-10, -10}, {10, 10}}, rotation = 180, origin = {1542, -682})));
  SysBio.mRNA Malate_Dehydrogenase_mRNA annotation(Placement(transformation(extent = {{-10, -10}, {10, 10}}, rotation = 270, origin = {1570, -682})));
  SysBio.EFormation_lin FattyAcylCoASynthetase_Formation annotation(Placement(transformation(extent = {{-10, -10}, {10, 10}}, rotation = 90, origin = {870, -1200})));
  SysBio.mRNA FattyAcylCoASynthetase_mRNA annotation(Placement(transformation(extent = {{-10, -10}, {10, 10}}, rotation = 270, origin = {878, -1230})));
  SysBio.ESReaction SaturatedFA_to_Liver(w = 0) annotation(Placement(transformation(extent = {{-884, -220}, {-864, -200}})));
  SysBio.ESReaction Glucose6P_to_Glucose1P(w = 0.5) annotation(Placement(transformation(extent = {{-10, -10}, {10, 10}}, rotation = 180, origin = {-300, 52})));
  SysBio.EFormation_lin Phosphoglutamase_formation annotation(Placement(transformation(extent = {{-10, -10}, {10, 10}}, rotation = 270, origin = {130, 840})));
  SysBio.mRNA Phosphoglutamase_mRNA(k2 = 0.0) annotation(Placement(transformation(extent = {{-10, -10}, {10, 10}}, rotation = 0, origin = {130, 872})));
  SysBio.ESReaction Pyruvate_to_Oxaloacetate(w = 0) annotation(Placement(transformation(extent = {{-10, -10}, {10, 10}}, rotation = 90, origin = {374, 122})));
  SysBio.EElimination Glycogen_storage annotation(Placement(transformation(extent = {{-10, -10}, {10, 10}}, rotation = 180, origin = {-468, 120})));
  SysBio.Enzyme Glcogen_storage_enzyme_enzyme_class(k1 = 0.01) annotation(Placement(transformation(extent = {{-10, -10}, {10, 10}}, rotation = 90, origin = {-494, 128})));
  SysBio.EFormation_lin Inactivepyruvatecarboxylase_formation(k = 0.02) annotation(Placement(transformation(extent = {{-10, -10}, {10, 10}}, rotation = 270, origin = {430, 840})));
  SysBio.mRNA Inactivepyruvatecarboxylase_mRNA annotation(Placement(transformation(extent = {{-10, -10}, {10, 10}}, rotation = 0, origin = {430, 872})));
  SysBio.EFormation_lin CitrateSynthase_formation annotation(Placement(transformation(extent = {{-10, -10}, {10, 10}}, rotation = 180, origin = {1540, -90})));
  SysBio.mRNA CitrateSynthase_mRNA annotation(Placement(transformation(extent = {{-10, -10}, {10, 10}}, rotation = 270, origin = {1570, -90})));
  SysBio.Source Lactate_source(massflow1 = 1.0, massflow2 = 1.0, switchtime = 1.0) annotation(Placement(transformation(extent = {{294, 20}, {314, 40}})));
  SysBio.EFormation_lin Isocitrate_Dehydrogenase_formation annotation(Placement(transformation(extent = {{-10, -10}, {10, 10}}, rotation = 180, origin = {1540, -482})));
  SysBio.mRNA Isocitrate_Dehydrogenase_mRNA annotation(Placement(transformation(extent = {{-10, -10}, {10, 10}}, rotation = 270, origin = {1570, -482})));
  SysBio.EFormation_lin Aconitate_Hydratase_formation annotation(Placement(transformation(extent = {{-10, -10}, {10, 10}}, rotation = 180, origin = {1540, -450})));
  SysBio.mRNA Aconitate_Hydratase_mRNA annotation(Placement(transformation(extent = {{-10, -10}, {10, 10}}, rotation = 270, origin = {1570, -450})));
  SysBio.Protein Insulin_blood_protein_class(Q0 = 1, k2 = 0, switchtime = 0, k1 = 0.01) annotation(Placement(transformation(extent = {{-978, 938}, {-958, 958}})));
  SysBio.Activation Insulin_transport_activation_by_Glucose(ka = 1.0, fi00 = 0.01) annotation(Placement(transformation(extent = {{-10, -10}, {10, 10}}, rotation = 180, origin = {-1388, 894})));
  SysBio.Enzyme Glucose_Transporter_GLUT1_inactive_enzyme_class(k1 = 0.01) annotation(Placement(transformation(extent = {{-10, -10}, {10, 10}}, rotation = 180, origin = {-810, -8})));
  SysBio.Activation Glucose_Transporter_GLUT1_Activation(ka = 1.0, fi00 = 0.01) annotation(Placement(transformation(extent = {{-852, -4}, {-832, 16}})));
  SysBio.ESReaction AcetylCoA_to_AcetoAcetylCoA(w = 0, M = 2) annotation(Placement(transformation(extent = {{762, -562}, {782, -542}})));
  SysBio.Metabolite AcetoAcetylCoA_metabolite_class annotation(Placement(transformation(extent = {{800, -554}, {820, -534}})));
  SysBio.EFormation_lin betaKetothiolase_Formation annotation(Placement(transformation(extent = {{-10, -10}, {10, 10}}, rotation = 90, origin = {1050, -1200})));
  SysBio.mRNA betaKetothiolase_mRNA annotation(Placement(transformation(extent = {{-10, -10}, {10, 10}}, rotation = 270, origin = {1058, -1230})));
  SysBio.Metabolite HMGCoA_metabolite_class annotation(Placement(transformation(extent = {{880, -552}, {900, -532}})));
  SysBio.Enzyme HMGCoA_Synthase_enzyme_class(k1 = 0.01) annotation(Placement(transformation(extent = {{-10, -10}, {10, 10}}, rotation = 90, origin = {842, -590})));
  SysBio.Metabolite Acetoacetate_metabolite_class annotation(Placement(transformation(extent = {{960, -552}, {980, -532}})));
  SysBio.ESReaction Acetoacetate_to_BHydroxybutyrate(w = 0.5) annotation(Placement(transformation(extent = {{1000, -560}, {1020, -540}})));
  SysBio.Enzyme HMGCoA_Lyase_enzyme_class(k1 = 0.01) annotation(Placement(transformation(extent = {{-10, -10}, {10, 10}}, rotation = 90, origin = {922, -590})));
  SysBio.Metabolite BHydroxybutyrate_liver_metabolite_class annotation(Placement(transformation(extent = {{1040, -552}, {1060, -532}})));
  SysBio.Enzyme BHydroxybutyrateDH_enzyme_class(k1 = 0.01) annotation(Placement(transformation(extent = {{-10, -10}, {10, 10}}, rotation = 90, origin = {1002, -592})));
  SysBio.ESReaction BHydroxybutyrate_transport_to_blood(w = 0) annotation(Placement(transformation(extent = {{1452, -560}, {1472, -540}})));
  SysBio.Metabolite BHydroxybutyrate_blood_metabolite_class annotation(Placement(transformation(extent = {{1494, -552}, {1514, -532}})));
  SysBio.Enzyme BHydroxybutyrate_Acetoacetate_transporter_to_blood_enzyme_class(k1 = 0.01) annotation(Placement(transformation(extent = {{-10, -10}, {10, 10}}, rotation = 180, origin = {1462, -592})));
  SysBio.ESReaction Acetoacetate_transport_to_blood(w = 0) annotation(Placement(transformation(extent = {{1452, -640}, {1472, -620}})));
  SysBio.Metabolite Acetoacetate_Blood_metabolite_class annotation(Placement(transformation(extent = {{1494, -632}, {1514, -612}})));
  SysBio.EFormation_lin BHydroxybutyrate_Acetoacetate_transporter_to_blood_formation annotation(Placement(transformation(extent = {{-10, -10}, {10, 10}}, rotation = 180, origin = {1542, -420})));
  SysBio.mRNA BHydroxybutyrate_Acetoacetate_transporter_to_blood_mRNA annotation(Placement(transformation(extent = {{-10, -10}, {10, 10}}, rotation = 270, origin = {1570, -420})));
  SysBio.EFormation_lin HMGCoA_Synthase_formation annotation(Placement(transformation(extent = {{-10, -10}, {10, 10}}, rotation = 180, origin = {1542, -960})));
  SysBio.EFormation_lin HMGCoA_Lyase_formation annotation(Placement(transformation(extent = {{-10, -10}, {10, 10}}, rotation = 180, origin = {1542, -930})));
  SysBio.mRNA HMGCoA_Synthase_mRNA annotation(Placement(transformation(extent = {{-10, -10}, {10, 10}}, rotation = 0, origin = {1570, -952})));
  SysBio.mRNA HMGCoA_Lyase_mRNA annotation(Placement(transformation(extent = {{-10, -10}, {10, 10}}, rotation = 0, origin = {1570, -922})));
  SysBio.GeneExpressionControl_negative HMGCoA_Synthase_Neg_Gene_Regulation_Insulin annotation(Placement(transformation(extent = {{-10, -10}, {10, 10}}, rotation = 180, origin = {1650, -948})));
  SysBio.GeneExpressionControl_negative HMGCoA_Lyase_Neg_Gene_Regulation_Insulin annotation(Placement(transformation(extent = {{-10, -10}, {10, 10}}, rotation = 180, origin = {1646, -914})));
  SysBio.ESReaction BHydroxybutyrate_transport_to_tissue(w = 0) annotation(Placement(transformation(extent = {{-10, -10}, {10, 10}}, rotation = 180, origin = {-1332, 800})));
  SysBio.Metabolite BHydroxybutyrate_tissue_metabolite_class annotation(Placement(transformation(extent = {{-1384, 798}, {-1364, 818}})));
  SysBio.ESReaction BAcetoacetate_transport_to_tissue(w = 0) annotation(Placement(transformation(extent = {{-10, -10}, {10, 10}}, rotation = 180, origin = {-1332, 730})));
  SysBio.Metabolite Acetoacetate_tissue_metabolite_class annotation(Placement(transformation(extent = {{-1384, 728}, {-1364, 748}})));
  SysBio.Enzyme BHydroxybutyrate_Acetoacetate_transporter_to_tissue_enzyme_class(k1 = 0.01) annotation(Placement(transformation(extent = {{-10, -10}, {10, 10}}, rotation = 270, origin = {-1324, 766})));
  SysBio.EFormation_lin BHydroxybutyrate_Acetoacetate_transporter_to_tissueformation annotation(Placement(transformation(extent = {{-10, -10}, {10, 10}}, rotation = 0, origin = {-2090, 918})));
  SysBio.mRNA BHydroxybutyrate_Acetoacetate_transporter_to_tissue_mRNA annotation(Placement(transformation(extent = {{-10, -10}, {10, 10}}, rotation = 90, origin = {-2116, 918})));
  SysBio.Enzyme BHydroxybutyrateDH_tissue_enzyme_class(k1 = 0.01) annotation(Placement(transformation(extent = {{-10, -10}, {10, 10}}, rotation = 180, origin = {-1472, 742})));
  SysBio.Metabolite AcetoAcetylCoA_tissue_metabolite_class annotation(Placement(transformation(extent = {{-1484, 698}, {-1464, 718}})));
  SysBio.Enzyme betaKetothiolase_tissue_enzyme_class(k1 = 0.01) "thiolysis" annotation(Placement(transformation(extent = {{-10, -10}, {10, 10}}, rotation = 180, origin = {-1514, 672})));
  SysBio.Metabolite AcetylCoA_tissue_metabolite_class annotation(Placement(transformation(extent = {{-1564, 698}, {-1544, 718}})));
  SysBio.ESReaction BHydroxybutyrate_tissue_to_Acetoacetate_tissue(w = 0) annotation(Placement(transformation(extent = {{-10, -10}, {10, 10}}, rotation = 270, origin = {-1424, 750})));
  SysBio.ESReaction Acetoacetate_tissue_to_AcetoAcetylCoA_tissue(w = 0) annotation(Placement(transformation(extent = {{-10, -10}, {10, 10}}, rotation = 180, origin = {-1414, 700})));
  SysBio.Enzyme BKetoAcylCoA_Transferase_tissue_enzyme_class(k1 = 0.01) annotation(Placement(transformation(extent = {{-10, -10}, {10, 10}}, rotation = 180, origin = {-1414, 672})));
  SysBio.ESReaction AcetoAcetylCoA_tissue_to_AcetylCoA_peripheral_tissue(w = 0) annotation(Placement(transformation(extent = {{-10, -10}, {10, 10}}, rotation = 180, origin = {-1514, 700})));
  SysBio.EElimination Entry_to_TCA_cycle_tissue annotation(Placement(transformation(extent = {{-10, -10}, {10, 10}}, rotation = 180, origin = {-1604, 700})));
  SysBio.Enzyme TCA_cycle_enzymes_tissue_enzyme_class(k1 = 0.01) annotation(Placement(transformation(extent = {{-1614, 728}, {-1594, 748}})));
  SysBio.Metabolite BHydroxybutyrate_adipocyte_metabolite_class annotation(Placement(transformation(extent = {{-1390, -262}, {-1370, -242}})));
  SysBio.Metabolite Acetoacetate_adipocyte_metabolite_class annotation(Placement(transformation(extent = {{-1390, -332}, {-1370, -312}})));
  SysBio.EFormation_lin BHydroxybutyrate_Acetoacetate_transporter_to_adipocyte_formation annotation(Placement(transformation(extent = {{-10, -10}, {10, 10}}, rotation = 0, origin = {-2090, -260})));
  SysBio.mRNA BHydroxybutyrate_Acetoacetate_transporter_to_adipocyte_mRNA annotation(Placement(transformation(extent = {{-10, -10}, {10, 10}}, rotation = 90, origin = {-2116, -260})));
  SysBio.Enzyme BHydroxybutyrateDH_tissue1_enzyme_class(k1 = 0.01) annotation(Placement(transformation(extent = {{-10, -10}, {10, 10}}, rotation = 90, origin = {-1478, -310})));
  SysBio.Metabolite AcetoAcetylCoA_adipocyte_metabolite_class annotation(Placement(transformation(extent = {{-1490, -362}, {-1470, -342}})));
  SysBio.Enzyme betaKetothiolase_adipocyte_enzyme_class(k1 = 0.01) "thiolysis" annotation(Placement(transformation(extent = {{-10, -10}, {10, 10}}, rotation = 180, origin = {-1520, -388})));
  SysBio.Metabolite AcetylCoA_adipocyte_metabolite_class annotation(Placement(transformation(extent = {{-1570, -362}, {-1550, -342}})));
  SysBio.ESReaction BHydroxybutyrate_adipocyte_to_Acetoacetate_adipocyte(w = 0) annotation(Placement(transformation(extent = {{-10, -10}, {10, 10}}, rotation = 270, origin = {-1430, -310})));
  SysBio.ESReaction Acetoacetate_adipocyte_to_AcetoAcetylCoA_adipocyte(w = 0) annotation(Placement(transformation(extent = {{-10, -10}, {10, 10}}, rotation = 180, origin = {-1420, -360})));
  SysBio.Enzyme BKetoAcylCoA_Transferase_adipocyte_enzyme_class(k1 = 0.01) annotation(Placement(transformation(extent = {{-10, -10}, {10, 10}}, rotation = 180, origin = {-1420, -388})));
  SysBio.ESReaction AcetoAcetylCoA_adipocyte_to_AcetylCoA_adipocyte(w = 0) annotation(Placement(transformation(extent = {{-10, -10}, {10, 10}}, rotation = 180, origin = {-1520, -360})));
  SysBio.EElimination Entry_to_TCA_cycle_adipocyte annotation(Placement(transformation(extent = {{-10, -10}, {10, 10}}, rotation = 180, origin = {-1610, -360})));
  SysBio.Enzyme TCA_cycle_enzymes_adipocyte_enzyme_class(k1 = 0.01) annotation(Placement(transformation(extent = {{-1620, -332}, {-1600, -312}})));
  SysBio.ESReaction Acetoacetate_transport_to_adipocyte(w = 0) annotation(Placement(transformation(extent = {{-10, -10}, {10, 10}}, rotation = 180, origin = {-1332, -330})));
  SysBio.Enzyme BHydroxybutyrate_Acetoacetate_transporter_to_adipocyte_enzyme_class(k1 = 0.01) annotation(Placement(transformation(extent = {{-10, -10}, {10, 10}}, rotation = 270, origin = {-1324, -294})));
  SysBio.ESReaction BHydroxybutyrate_transport_to_adipocyte(w = 0) annotation(Placement(transformation(extent = {{-10, -10}, {10, 10}}, rotation = 180, origin = {-1332, -260})));
  SysBio.ESReaction Freefattyacids_to_UnsaturatedFattyAcylCoA_adipocyte(w = 0) annotation(Placement(transformation(extent = {{-10, -10}, {10, 10}}, rotation = 180, origin = {-1414, -680})));
  SysBio.Enzyme FattyAcylCoASynthetase_adipocyte_enzyme_class(k1 = 0.01) annotation(Placement(transformation(extent = {{-10, -10}, {10, 10}}, rotation = 0, origin = {-1414, -652})));
  SysBio.ESReaction FA_transport_to_Adipocyte(w = 0) annotation(Placement(transformation(extent = {{-10, -10}, {10, 10}}, rotation = 180, origin = {-1332, -680})));
  SysBio.Metabolite FreeFA_Adipocyte_metabolite_class annotation(Placement(transformation(extent = {{-10, -10}, {10, 10}}, rotation = 180, origin = {-1374, -688})));
  SysBio.Enzyme FA_transporter_to_Adipocyte_enzyme_class(k1 = 0.01) annotation(Placement(transformation(extent = {{-10, -10}, {10, 10}}, rotation = 90, origin = {-1340, -740})));
  SysBio.Metabolite UnsaturatedFattyAcylCoA_adipocyte_metabolite_class annotation(Placement(transformation(extent = {{-10, -10}, {10, 10}}, rotation = 180, origin = {-1454, -688})));
  SysBio.Metabolite Glycerol3P_adipocyte_metabolite_class annotation(Placement(transformation(extent = {{-10, -10}, {10, 10}}, rotation = 180, origin = {-1454, -748})));
  SysBio.ES2Reaction FattyAcylCoA_Glycerol3P_to_LPA_adipocyte(w = 0, Q0 = 0.01) annotation(Placement(transformation(extent = {{-10, -10}, {10, 10}}, rotation = 180, origin = {-1500, -680})));
  SysBio.Enzyme Glycerol3PAcylTransferase_adipocyte_enzyme_class(k1 = 0.01) annotation(Placement(transformation(extent = {{-10, -10}, {10, 10}}, rotation = 90, origin = {-1508, -650})));
  SysBio.Metabolite LysophosphatidicAcid_adipocyte_metabolite_class annotation(Placement(transformation(extent = {{-10, -10}, {10, 10}}, rotation = 180, origin = {-1534, -688})));
  SysBio.ES2Reaction FattyAcylCoA_LPA_to_PA_adipocyte(w = 0, Q0 = 0.01) annotation(Placement(transformation(extent = {{-10, -10}, {10, 10}}, rotation = 180, origin = {-1572, -682})));
  SysBio.Enzyme LPAAcylTransferase_adipocyte_enzyme_class(k1 = 0.01) annotation(Placement(transformation(extent = {{-10, -10}, {10, 10}}, rotation = 90, origin = {-1574, -650})));
  SysBio.Metabolite PhosphatidicAcid_adipocyte_metabolite_class annotation(Placement(transformation(extent = {{-10, -10}, {10, 10}}, rotation = 180, origin = {-1604, -688})));
  SysBio.ESReaction PhosphatidicAcid_to_DAG_adipocyte(w = 0) annotation(Placement(transformation(extent = {{-10, -10}, {10, 10}}, rotation = 180, origin = {-1652, -680})));
  SysBio.Enzyme PAPhosphatase_adipocyte_enzyme_class(k1 = 0.01) annotation(Placement(transformation(extent = {{-10, -10}, {10, 10}}, rotation = 90, origin = {-1660, -650})));
  SysBio.Metabolite DAG_adipocyte_metabolite_class annotation(Placement(transformation(extent = {{-10, -10}, {10, 10}}, rotation = 180, origin = {-1692, -688})));
  SysBio.ES2Reaction FattyAcylCoA_DAG_to_TG_adipocyte(w = 0, Q0 = 0.01) annotation(Placement(transformation(extent = {{-10, -10}, {10, 10}}, rotation = 180, origin = {-1734, -684})));
  SysBio.Enzyme DAGAcylTransferase_adipocyte_enzyme_class(k1 = 0.01) annotation(Placement(transformation(extent = {{-10, -10}, {10, 10}}, rotation = 90, origin = {-1742, -650})));
  SysBio.Metabolite Triglycerides_adipocyte_metabolite_class annotation(Placement(transformation(extent = {{-10, -10}, {10, 10}}, rotation = 180, origin = {-1774, -692})));
  SysBio.Substance Glycerol_adipocyte_metabolite_class(Q0 = 1.0) annotation(Placement(transformation(extent = {{-10, -10}, {10, 10}}, rotation = 180, origin = {-1392, -748})));
  SysBio.ESReaction Glycerol_to_Glycerol3P_adipocyte(w = 0) annotation(Placement(transformation(extent = {{-10, -10}, {10, 10}}, rotation = 180, origin = {-1424, -740})));
  SysBio.Enzyme Glycerokinase_adipocyte_enzyme_class(k1 = 0.01) annotation(Placement(transformation(extent = {{-10, -10}, {10, 10}}, rotation = 0, origin = {-1424, -712})));
  SysBio.ES2Reaction FattyAcylCoA_Glycerol_to_MAG(w = 0, Q0 = 0.01) annotation(Placement(transformation(extent = {{-10, -10}, {10, 10}}, rotation = 180, origin = {-1494, -792})));
  SysBio.Enzyme MAG_synthase_adipocyte_enzyme_class(k1 = 0.01) annotation(Placement(transformation(extent = {{-1504, -768}, {-1484, -748}})));
  SysBio.Substance Monoacylglycerol_adipocyte_metabolite_class(Q0 = 1.0) annotation(Placement(transformation(extent = {{-10, -10}, {10, 10}}, rotation = 180, origin = {-1534, -800})));
  SysBio.ES2Reaction MAG_to_DAG_adipocyte(w = 0, Q0 = 0.01) annotation(Placement(transformation(extent = {{-10, -10}, {10, 10}}, rotation = 180, origin = {-1594, -790})));
  SysBio.Enzyme MAGacyltransferase_enzyme_class(k1 = 0.01) annotation(Placement(transformation(extent = {{-1604, -762}, {-1584, -742}})));
  SysBio.ESReaction2 TG_to_DAG_adipocyte(w = 0) annotation(Placement(transformation(extent = {{-1744, -756}, {-1724, -736}})));
  SysBio.ESReaction2 DAG_to_MAG_adipocyte(w = 0) annotation(Placement(transformation(extent = {{-1664, -750}, {-1644, -730}})));
  SysBio.ESReaction2 MAG_to_Glycerol_adipocyte(w = 0) annotation(Placement(transformation(extent = {{-1478, -832}, {-1458, -812}})));
  SysBio.Enzyme Hormone_Sensitive_lipase_adipocyte_enzyme_class(Q0 = 1.0, k1 = 0.01) annotation(Placement(transformation(extent = {{-10, -10}, {10, 10}}, rotation = 180, origin = {-1716, -788})));
  SysBio.Enzyme Monoglyceride_lipase_adipocyte_enzyme_class(k1 = 0.01) annotation(Placement(transformation(extent = {{-10, -10}, {10, 10}}, rotation = 180, origin = {-1468, -860})));
  SysBio.mRNA Hormone_Sensitive_lipase_adipocyte_mRNA annotation(Placement(transformation(extent = {{-10, -10}, {10, 10}}, rotation = 90, origin = {-2116, -1030})));
  SysBio.EFormation_lin Hormone_Sensitive_lipase_adipocyte_formation(k = 0.02) annotation(Placement(transformation(extent = {{-10, -10}, {10, 10}}, rotation = 0, origin = {-2090, -1030})));
  SysBio.ESReaction FA_transport_adipocyte_to_blood(w = 0) annotation(Placement(transformation(extent = {{-10, -10}, {10, 10}}, rotation = 0, origin = {-1332, -710})));
  SysBio.EFormation_lin FA_transporter_to_Adipocyte_formation annotation(Placement(transformation(extent = {{-10, -10}, {10, 10}}, rotation = 0, origin = {-2090, -1060})));
  SysBio.mRNA FA_transporter_to_Adipocyte_mRNA annotation(Placement(transformation(extent = {{-10, -10}, {10, 10}}, rotation = 180, origin = {-2118, -1068})));
  SysBio.GeneExpressionControl_negative Hormone_Sensitive_lipase_adipocyte_Neg_Gene_regulation_Insulin annotation(Placement(transformation(extent = {{-2170, -1070}, {-2150, -1050}})));
  SysBio.ESReaction FA_transport_to_tissue(w = 0) annotation(Placement(transformation(extent = {{-10, -10}, {10, 10}}, rotation = 180, origin = {-1332, -152})));
  SysBio.Metabolite Fattyacid_tissue_metabolite_class annotation(Placement(transformation(extent = {{-1384, -154}, {-1364, -134}})));
  SysBio.Enzyme CD36_intracellular_vesicles_enzyme_class(k1 = 0.01) annotation(Placement(transformation(extent = {{-10, -10}, {10, 10}}, rotation = 90, origin = {-1340, -56})));
  SysBio.EElimination FA_oxidation_tissue annotation(Placement(transformation(extent = {{-10, -10}, {10, 10}}, rotation = 180, origin = {-1416, -152})));
  SysBio.Enzyme b_oxidation_enzymes_enzyme_class(k1 = 0.01) annotation(Placement(transformation(extent = {{-1416, -138}, {-1396, -118}})));
  SysBio.EFormation_lin Hormone_sensitive_Lipase_Formation(k = 0.02) annotation(Placement(transformation(extent = {{-10, -10}, {10, 10}}, rotation = 90, origin = {-320, -1202})));
  SysBio.mRNA Hormone_sensitive_Lipase_mRNA annotation(Placement(transformation(extent = {{-10, -10}, {10, 10}}, rotation = 270, origin = {-312, -1226})));
  SysBio.EElimination EElimination1 annotation(Placement(transformation(extent = {{36, -812}, {56, -792}})));
  SysBio.Enzyme Glycerol_elimination_enzyme_enzyme_class(k1 = 0.01) annotation(Placement(transformation(extent = {{-10, -10}, {10, 10}}, rotation = 270, origin = {58, -832})));
  SysBio.Protein Glucagon_Blood_protein_class(k2 = 0, switchtime = 0, Q0 = 1, k1 = 0.01) annotation(Placement(transformation(extent = {{-980, 972}, {-960, 992}})));
  SysBio.Enzyme GlycogenPhosphorylase_inactive_enzyme_class(k1 = 0.01) annotation(Placement(transformation(extent = {{-10, -10}, {10, 10}}, rotation = 270, origin = {-376, -10})));
  SysBio.Activation GlycogenPhosphorylase_Activation(ka = 1.0, fi00 = 0.01) annotation(Placement(transformation(extent = {{-414, -44}, {-394, -24}})));
  SysBio.Enzyme Phosphorylase_kinase_active_enzyme_class(k1 = 0.01) annotation(Placement(transformation(extent = {{-392, -62}, {-372, -42}})));
  SysBio.Enzyme Phosphorylase_kinase_inactive_enzyme_class(k1 = 0.01) annotation(Placement(transformation(extent = {{-438, -62}, {-418, -42}})));
  SysBio.Activation Phosphorylase_kinase_Activation(ka = 1.0, fi00 = 0.01) annotation(Placement(transformation(extent = {{-10, -10}, {10, 10}}, rotation = 180, origin = {-404, -76})));
  SysBio.Enzyme PKA_inactive_enzyme_class(k1 = 0.01) annotation(Placement(transformation(extent = {{-446, -104}, {-426, -84}})));
  SysBio.Enzyme PKA_active_enzyme_class(k1 = 0.01) annotation(Placement(transformation(extent = {{-386, -104}, {-366, -84}})));
  SysBio.Activation PKA_Activation(ka = 1.0, fi00 = 0.01) annotation(Placement(transformation(extent = {{-10, -10}, {10, 10}}, rotation = 180, origin = {-404, -108})));
  SysBio.GeneExpressionControl_positive Glucose6Pase_pos_gene_regulation_Glucagon annotation(Placement(transformation(extent = {{-336, 908}, {-316, 928}})));
  SysBio.GeneExpressionControl_positive PEPCarboxykinase_Pos_Gene_regulation_Glucagon annotation(Placement(transformation(extent = {{250, 910}, {270, 930}})));
  SysBio.Metabolite Fructose26BP_metabolite_class annotation(Placement(transformation(extent = {{-10, -10}, {10, 10}}, rotation = 0, origin = {-190, 188})));
  SysBio.ESReaction Fructose26BP_to_Fructose6P(w = 0) annotation(Placement(transformation(extent = {{-10, -10}, {10, 10}}, rotation = 270, origin = {-170, 150})));
  SysBio.ESReaction Fructose6P_to_Fructose26BP(w = 0) annotation(Placement(transformation(extent = {{-10, -10}, {10, 10}}, rotation = 90, origin = {-210, 150})));
  SysBio.Enzyme Phospho6fructokinase2_active_enzyme_class(k1 = 0.01) annotation(Placement(transformation(extent = {{-250, 138}, {-230, 158}})));
  SysBio.Enzyme Fructose26BPase_active_enzyme_class(k1 = 0.01) annotation(Placement(transformation(extent = {{-140, 138}, {-120, 158}})));
  SysBio.Inhibition Fructose16BPase_Inhibition(ka = 1.0, fi00 = 0.01) annotation(Placement(transformation(extent = {{-132, 244}, {-112, 264}})));
  SysBio.Enzyme Fructose16BPase_inactive_enzyme_class(k1 = 0.01) annotation(Placement(transformation(extent = {{-10, -10}, {10, 10}}, rotation = 270, origin = {-92, 248})));
  SysBio.Enzyme Fructose26BPase_inactive_enzyme_class(k1 = 0.01) annotation(Placement(transformation(extent = {{-94, 138}, {-74, 158}})));
  SysBio.Activation Fructose26BPase_Activation_PKA_Glucagon(ka = 1.0, fi00 = 0.01) annotation(Placement(transformation(extent = {{-118, 118}, {-98, 138}})));
  SysBio.Enzyme Phospho6fructokinase2_inactive_enzyme_class(k1 = 0.01) annotation(Placement(transformation(extent = {{-280, 138}, {-260, 158}})));
  SysBio.Inhibition Phospho6fructokinase2_Inhibition_PKA_Glucagon(ka = 1.0, fi00 = 0.01) annotation(Placement(transformation(extent = {{-10, -10}, {10, 10}}, rotation = 180, origin = {-258, 126})));
  SysBio.Enzyme Phosphofructokinase_inactive_enzyme_class(k1 = 0.01) annotation(Placement(transformation(extent = {{-10, -10}, {10, 10}}, rotation = 270, origin = {-112, -10})));
  SysBio.Activation Phosphofructokinase_Activation(ka = 1.0, fi00 = 0.01) annotation(Placement(transformation(extent = {{-140, 6}, {-120, 26}})));
  SysBio.GeneExpressionControl_negative PyruvateKinase_Neg_Gene_Regulation_Glucagon annotation(Placement(transformation(extent = {{340, 910}, {360, 930}})));
  SysBio.Enzyme Pyruvatekinase_inactive_enzyme_class(k1 = 0.01) annotation(Placement(transformation(extent = {{-10, -10}, {10, 10}}, rotation = 90, origin = {282, -34})));
  SysBio.Inhibition Pyruvatekinase_Inhibition(ka = 1.0, fi00 = 0.01) annotation(Placement(transformation(extent = {{-10, -10}, {10, 10}}, rotation = 180, origin = {310, -40})));
  SysBio.Enzyme Hormone_sensitive_Lipase_inactive_enzyme_class(k1 = 0.01) annotation(Placement(transformation(extent = {{-302, -804}, {-282, -784}})));
  SysBio.Activation Hormone_sensitive_Lipase_Activation(ka = 1.0, fi00 = 0.01) annotation(Placement(transformation(extent = {{-328, -806}, {-308, -786}})));
  SysBio.Enzyme Hormone_sensitive_Lipase_adipocyte_inactive_enzyme_class(k1 = 0.01) annotation(Placement(transformation(extent = {{-1766, -798}, {-1746, -778}})));
  SysBio.Activation Hormone_Sensitive_lipase_adipocyte_Activation(ka = 1.0, fi00 = 0.01) annotation(Placement(transformation(extent = {{-10, -10}, {10, 10}}, rotation = 180, origin = {-1736, -806})));
  SysBio.Enzyme PKA_adipocyte_inactive_enzyme_class(k1 = 0.01) annotation(Placement(transformation(extent = {{-1826, -882}, {-1806, -862}})));
  SysBio.Activation PKA_adipocyte_Activation(ka = 1.0, fi00 = 0.01) annotation(Placement(transformation(extent = {{-10, -10}, {10, 10}}, rotation = 180, origin = {-1784, -886})));
  SysBio.Enzyme PKA_adipocyte_active_enzyme_class(k1 = 0.01) annotation(Placement(transformation(extent = {{-1764, -882}, {-1744, -862}})));
  SysBio.Inhibition PKA_adipocyte_Inhibition(ka = 1.0) annotation(Placement(transformation(extent = {{-10, -10}, {10, 10}}, rotation = 180, origin = {-1784, -860})));
  SysBio.Enzyme Protein_Phosphatase1_adipocyte_inactive_enzyme_class(k1 = 0.01) annotation(Placement(transformation(extent = {{-1704, -882}, {-1684, -862}})));
  SysBio.Enzyme Protein_Phosphatase1_adipocyte_active_enzyme_class(k1 = 0.01) annotation(Placement(transformation(extent = {{-1644, -882}, {-1624, -862}})));
  SysBio.Activation Protein_Phosphatase1_adipocyte_Activation(ka = 1.0, fi00 = 0.01) annotation(Placement(transformation(extent = {{-10, -10}, {10, 10}}, rotation = 180, origin = {-1664, -892})));
  SysBio.Inhibition Hormone_sensitive_Lipase_adipocyte_Inhibition(ka = 1.0) annotation(Placement(transformation(extent = {{-10, -10}, {10, 10}}, rotation = 180, origin = {-1758, -826})));
  SysBio.ESReaction Glucose_liver_to_blood(w = 0) annotation(Placement(transformation(extent = {{-10, -10}, {10, 10}}, rotation = 180, origin = {-874, -40})));
  SysBio.Metabolite Glucose_glucose6P_Fructose6P_adipocyte_metabolite_class annotation(Placement(transformation(extent = {{-1372, -512}, {-1352, -492}})));
  SysBio.ESReaction Glucose_transport_blood_to_adipocyte(w = 0) annotation(Placement(transformation(extent = {{-10, -10}, {10, 10}}, rotation = 180, origin = {-1332, -510})));
  SysBio.Enzyme Glucose_transporter_adipocyte_enzyme_class(k1 = 0.01) annotation(Placement(transformation(extent = {{-1342, -482}, {-1322, -462}})));
  SysBio.ESReaction Glucose_to_glucose6P_to_Fructose6P_adipocyte(w = 0) annotation(Placement(transformation(extent = {{-10, -10}, {10, 10}}, rotation = 180, origin = {-1514, -510})));
  SysBio.Metabolite Fructose16BP_adipocyte_metabolite_class annotation(Placement(transformation(extent = {{-10, -10}, {10, 10}}, rotation = 0, origin = {-1540, -502})));
  SysBio.ESReaction Fructose16BP_to_Glyceraldehyde3P_adipocyte(w = 0) annotation(Placement(transformation(extent = {{-10, -10}, {10, 10}}, rotation = 180, origin = {-1574, -510})));
  SysBio.ESReaction Fructose16BP_to_DihydroxyacetoneP_adipocyte(w = 0) annotation(Placement(transformation(extent = {{-10, -10}, {10, 10}}, rotation = 180, origin = {-1554, -540})));
  SysBio.Enzyme Hexokinase_phosphoglucoisomerase_Phosphofructokinase_active_adipocyte_enzyme_class(k1 = 0.01) annotation(Placement(transformation(extent = {{-10, -10}, {10, 10}}, rotation = 0, origin = {-1514, -478})));
  SysBio.Enzyme Aldolase_adipocyte_enzyme_class(k1 = 0.01) annotation(Placement(transformation(extent = {{-10, -10}, {10, 10}}, rotation = 0, origin = {-1574, -478})));
  SysBio.Metabolite DihydroxyacetoneP_adipocyte_metabolite_class(Q0 = 1.0) annotation(Placement(transformation(extent = {{-10, -10}, {10, 10}}, rotation = 180, origin = {-1580, -548})));
  SysBio.ESReaction DihydroxyacetoneP_to_Glyceraldehyde3P_adipocyte(w = 0) annotation(Placement(transformation(extent = {{-10, -10}, {10, 10}}, rotation = 90, origin = {-1604, -532})));
  SysBio.Enzyme TriosePhosIsomerase_adipocyte_enzyme_class(k1 = 0.01) annotation(Placement(transformation(extent = {{-10, -10}, {10, 10}}, rotation = 180, origin = {-1596, -572})));
  SysBio.Metabolite Glyceraldehyde3P_adipocyte_metabolite_class annotation(Placement(transformation(extent = {{-10, -10}, {10, 10}}, rotation = 0, origin = {-1604, -502})));
  SysBio.ESReaction Glyceraldehyde_to_B13PGlycerate_to_Glycerate3P_to_Glycerate2P_to_PEnolPyruvate_to_pyruvate_adipocyte(w = 0) annotation(Placement(transformation(extent = {{-10, -10}, {10, 10}}, rotation = 180, origin = {-1634, -510})));
  SysBio.Enzyme Glyceraldehyde3PDH_PGlyceratekinase_PGlyceratemutase_Enolase_Pyruvatekinase_adipocyte_enzyme_class(k1 = 0.01) annotation(Placement(transformation(extent = {{-10, -10}, {10, 10}}, rotation = 0, origin = {-1634, -476})));
  SysBio.Metabolite Pyruvate_adipocyte_metabolite_class annotation(Placement(transformation(extent = {{-1680, -512}, {-1660, -492}})));
  SysBio.ESReaction Pyruvate_to_AcetylCoA_adipocyte(w = 0) annotation(Placement(transformation(extent = {{-10, -10}, {10, 10}}, rotation = 180, origin = {-1710, -510})));
  SysBio.Enzyme PyruvateDH_adipocyte_enzyme_class(k1 = 0.01) annotation(Placement(transformation(extent = {{-1720, -488}, {-1700, -468}})));
  SysBio.Metabolite Glucose_glucose6P_Fructose6P_tissue_metabolite_class annotation(Placement(transformation(extent = {{-1380, 578}, {-1360, 598}})));
  SysBio.ESReaction Glucose_transport_blood_to_tissue(w = 0) annotation(Placement(transformation(extent = {{-10, -10}, {10, 10}}, rotation = 180, origin = {-1332, 580})));
  SysBio.Enzyme GLUT4_membrane_enzyme_class(k1 = 0.01) annotation(Placement(transformation(extent = {{-1342, 608}, {-1322, 628}})));
  SysBio.ESReaction Glucose_to_glucose6P_to_Fructose6P_tissue(w = 0) annotation(Placement(transformation(extent = {{-10, -10}, {10, 10}}, rotation = 180, origin = {-1514, 580})));
  SysBio.Metabolite Fructose16BP_tissue_metabolite_class annotation(Placement(transformation(extent = {{-10, -10}, {10, 10}}, rotation = 0, origin = {-1540, 588})));
  SysBio.ESReaction Fructose16BP_to_Glyceraldehyde3P_tissue(w = 0) annotation(Placement(transformation(extent = {{-10, -10}, {10, 10}}, rotation = 180, origin = {-1574, 580})));
  SysBio.ESReaction Fructose16BP_to_DihydroxyacetoneP_tissue(w = 0) annotation(Placement(transformation(extent = {{-10, -10}, {10, 10}}, rotation = 180, origin = {-1554, 550})));
  SysBio.Enzyme Hexokinase_phosphoglucoisomerase_Phosphofructokinase_active_tissue_enzyme_class(k1 = 0.01) annotation(Placement(transformation(extent = {{-10, -10}, {10, 10}}, rotation = 0, origin = {-1514, 612})));
  SysBio.Enzyme Aldolase_tissue_enzyme_class(k1 = 0.01) annotation(Placement(transformation(extent = {{-10, -10}, {10, 10}}, rotation = 0, origin = {-1574, 612})));
  SysBio.Metabolite DihydroxyacetoneP_tissue_metabolite_class(Q0 = 1.0) annotation(Placement(transformation(extent = {{-10, -10}, {10, 10}}, rotation = 180, origin = {-1580, 542})));
  SysBio.ESReaction DihydroxyacetoneP_to_Glyceraldehyde3P_tissue(w = 0) annotation(Placement(transformation(extent = {{-10, -10}, {10, 10}}, rotation = 90, origin = {-1604, 558})));
  SysBio.Enzyme TriosePhosIsomerase_tissue_enzyme_class(k1 = 0.01) annotation(Placement(transformation(extent = {{-10, -10}, {10, 10}}, rotation = 180, origin = {-1594, 518})));
  SysBio.Metabolite Glyceraldehyde3P_tissue_metabolite_class annotation(Placement(transformation(extent = {{-10, -10}, {10, 10}}, rotation = 0, origin = {-1604, 588})));
  SysBio.ESReaction Glyceraldehyde_to_B13PGlycerate_to_Glycerate3P_to_Glycerate2P_to_PEnolPyruvate_to_pyruvate_tissue(w = 0) annotation(Placement(transformation(extent = {{-10, -10}, {10, 10}}, rotation = 180, origin = {-1634, 580})));
  SysBio.Enzyme Glyceraldehyde3PDH_PGlyceratekinase_PGlyceratemutase_Enolase_Pyruvatekinase_tissue_enzyme_class(k1 = 0.01) annotation(Placement(transformation(extent = {{-10, -10}, {10, 10}}, rotation = 0, origin = {-1634, 614})));
  SysBio.Metabolite Pyruvate_tissue_metabolite_class annotation(Placement(transformation(extent = {{-1680, 578}, {-1660, 598}})));
  SysBio.ESReaction Pyruvate_to_AcetylCoA_peripheral_tissue(w = 0) annotation(Placement(transformation(extent = {{-10, -10}, {10, 10}}, rotation = 180, origin = {-1710, 580})));
  SysBio.Enzyme PyruvateDH_tissue_enzyme_class(k1 = 0.01) annotation(Placement(transformation(extent = {{-1720, 602}, {-1700, 622}})));
  SysBio.ESReaction AcetylCoA_to_AcetoAcetylCoA_cyto_to_HMGCoA_cyto(w = 0) annotation(Placement(transformation(extent = {{780, 70}, {800, 90}})));
  SysBio.Metabolite HMGCoA_cyto_AcetoAcetylCoA_cyto_Combined_metabolite_class annotation(Placement(transformation(extent = {{898, 78}, {918, 98}})));
  SysBio.Enzyme AcetoacetylCoA_thiolase_HMGCoA_Synthase_cyto_active_enzyme_class(k1 = 0.01) "thiolysis" annotation(Placement(transformation(extent = {{-10, -10}, {10, 10}}, rotation = 90, origin = {782, 40})));
  SysBio.Metabolite Cholesterol_blood_metabolite_class(Q0 = 1.0) annotation(Placement(transformation(extent = {{-10, -10}, {10, 10}}, rotation = 0, origin = {-926, -932})));
  SysBio.ESReaction Cholesterol_transport_to_liver(w = 0) annotation(Placement(transformation(extent = {{-10, -10}, {10, 10}}, rotation = 0, origin = {-874, -940})));
  SysBio.EElimination Steroid_utilization annotation(Placement(transformation(extent = {{-312, -908}, {-292, -888}})));
  SysBio.Enzyme Steroid_utilization_enzymes_enzyme_class(k1 = 0.01) annotation(Placement(transformation(extent = {{-10, -10}, {10, 10}}, rotation = 180, origin = {-320, -928})));
  SysBio.ESReaction HMGCoA_to_cholesterol(w = 0) annotation(Placement(transformation(extent = {{940, 70}, {960, 90}})));
  SysBio.Enzyme Cholesterol_synthesis_enzymes_enzyme_class(k1 = 0.01) annotation(Placement(transformation(extent = {{-10, -10}, {10, 10}}, rotation = 90, origin = {942, 40})));
  SysBio.ESReaction3 VLDL_blood_FA_blood(w = 0) annotation(Placement(transformation(extent = {{-10, -10}, {10, 10}}, rotation = 180, origin = {-948, -680})));
  SysBio.Metabolite LDL_cholesterol_blood_metabolite_class annotation(Placement(transformation(extent = {{-10, -10}, {10, 10}}, rotation = 270, origin = {-932, -810})));
  SysBio.ESReaction Cholesterol_transport_to_adipocyte(w = 0) annotation(Placement(transformation(extent = {{-10, -10}, {10, 10}}, rotation = 180, origin = {-1334, -900})));
  SysBio.Metabolite Cholesterol_adipocyte_metabolite_class annotation(Placement(transformation(extent = {{-10, -10}, {10, 10}}, rotation = 0, origin = {-1374, -892})));
  SysBio.Enzyme LDL_receptor_adipocyte_enzyme_class(k1 = 0.01) annotation(Placement(transformation(extent = {{-10, -10}, {10, 10}}, rotation = 0, origin = {-1334, -872})));
  SysBio.EElimination Cholesterol_Elimination_adipocyte annotation(Placement(transformation(extent = {{-10, -10}, {10, 10}}, rotation = 180, origin = {-1420, -900})));
  SysBio.Enzyme Cholesterol_use_enzymes_adipocyte_enzyme_class(k1 = 0.01) annotation(Placement(transformation(extent = {{-10, -10}, {10, 10}}, rotation = 0, origin = {-1420, -872})));
  SysBio.Metabolite Cholesterol_peripheral_tissue_metabolite_class annotation(Placement(transformation(extent = {{-10, -10}, {10, 10}}, rotation = 0, origin = {-1376, 114})));
  SysBio.ESReaction Cholesterol_transport_to_peripheral_tissue(w = 0) annotation(Placement(transformation(extent = {{-10, -10}, {10, 10}}, rotation = 180, origin = {-1336, 106})));
  SysBio.Enzyme Cholesterol_use_enzymes_peripheral_tissue_enzyme_class(k1 = 0.01) annotation(Placement(transformation(extent = {{-10, -10}, {10, 10}}, rotation = 0, origin = {-1422, 134})));
  SysBio.EElimination Cholesterol_Elimination_peripheral_tissue annotation(Placement(transformation(extent = {{-10, -10}, {10, 10}}, rotation = 180, origin = {-1422, 106})));
  SysBio.Enzyme LDL_receptor_peripheral_tissue_enzyme_class(k1 = 0.01) annotation(Placement(transformation(extent = {{-10, -10}, {10, 10}}, rotation = 0, origin = {-1336, 134})));
  SysBio.ESReaction Cholesterol_transport_to_liver_LDL(w = 0) annotation(Placement(transformation(extent = {{-10, -10}, {10, 10}}, rotation = 0, origin = {-874, -790})));
  SysBio.Enzyme LDL_receptor_liver_enzyme_class(k1 = 0.01) annotation(Placement(transformation(extent = {{-10, -10}, {10, 10}}, rotation = 270, origin = {-866, -830})));
  SysBio.Enzyme Cholesterol_storage_enzymes_macrophage_enzyme_class(k1 = 0.01) annotation(Placement(transformation(extent = {{-10, -10}, {10, 10}}, rotation = 0, origin = {-1418, -1302})));
  SysBio.EElimination Cholesterol_Elimination_macrophage annotation(Placement(transformation(extent = {{-10, -10}, {10, 10}}, rotation = 180, origin = {-1418, -1330})));
  SysBio.Metabolite Cholesterol_macrophage_metabolite_class annotation(Placement(transformation(extent = {{-10, -10}, {10, 10}}, rotation = 0, origin = {-1372, -1322})));
  SysBio.Enzyme LDL_receptor_macrophage_CD36_enzyme_class(k1 = 0.01) annotation(Placement(transformation(extent = {{-10, -10}, {10, 10}}, rotation = 0, origin = {-1332, -1302})));
  SysBio.ESReaction Cholesterol_transport_to_macrophage(w = 0) annotation(Placement(transformation(extent = {{-10, -10}, {10, 10}}, rotation = 180, origin = {-1332, -1330})));
  SysBio.Protein SREBP2_inactive_protein_class(Q0 = 1, k1 = 0.01) annotation(Placement(transformation(extent = {{-10, -10}, {10, 10}}, rotation = 180, origin = {-550, -968})));
  SysBio.Protein SREBP2_active_protein_class(Q0 = 1, k1 = 0.01) annotation(Placement(transformation(extent = {{-10, -10}, {10, 10}}, rotation = 180, origin = {-470, -968})));
  SysBio.EFormation_lin SREBP2_formation(k = 0.02) annotation(Placement(transformation(extent = {{-10, -10}, {10, 10}}, rotation = 90, origin = {-426, -1200})));
  SysBio.mRNA SREBP2_mRNA annotation(Placement(transformation(extent = {{-10, -10}, {10, 10}}, rotation = 270, origin = {-418, -1226})));
  SysBio.GeneExpressionControl_positive SREBP2_Pos_Gene_regulation_SREBP2_active annotation(Placement(transformation(extent = {{-10, -10}, {10, 10}}, rotation = 0, origin = {-436, -1280})));
  SysBio.Activation SREBP2_Activation(ka = 1.0, fi00 = 0.01) annotation(Placement(transformation(extent = {{-10, -10}, {10, 10}}, rotation = 180, origin = {-510, -966})));
  SysBio.EFormation_lin AcetoacetylCoA_thiolase_HMGCoA_Synthase_cyto_formation annotation(Placement(transformation(extent = {{-10, -10}, {10, 10}}, rotation = 180, origin = {1540, 72})));
  SysBio.mRNA AcetoacetylCoA_thiolase_HMGCoA_Synthase_cyto_mRNA annotation(Placement(transformation(extent = {{-10, -10}, {10, 10}}, rotation = 0, origin = {1568, 80})));
  SysBio.GeneExpressionControl_positive AcetoacetylCoA_thiolase_HMGCoA_Synthase_cyto_Pos_Gene_Regulation_SREBP2 annotation(Placement(transformation(extent = {{-10, -10}, {10, 10}}, rotation = 180, origin = {1668, 72})));
  SysBio.Inhibition SCAP_inhibition(ka = 1, fi00 = 0.01) annotation(Placement(transformation(extent = {{-10, -10}, {10, 10}}, rotation = 180, origin = {-512, -846})));
  SysBio.GeneExpressionControl_positive ATPCitrateLyase_Pos_Gene_Regulation_SREBP2 annotation(Placement(transformation(extent = {{-10, -10}, {10, 10}}, rotation = 180, origin = {1670, -6})));
  SysBio.EFormation_lin Cholesterol_synthesis_enzymes_formation(k = 0.02) annotation(Placement(transformation(extent = {{-10, -10}, {10, 10}}, rotation = 180, origin = {1540, 20})));
  SysBio.mRNA Cholesterol_synthesis_enzymes_mRNA annotation(Placement(transformation(extent = {{-10, -10}, {10, 10}}, rotation = 0, origin = {1568, 28})));
  SysBio.GeneExpressionControl_positive Cholesterol_synthesis_enzymes_Pos_Gene_Regulation_SREBP2 annotation(Placement(transformation(extent = {{-10, -10}, {10, 10}}, rotation = 180, origin = {1668, 20})));
  SysBio.Enzyme Bile_acid_synthesis_enzyme_enzyme_class(k1 = 0.01) annotation(Placement(transformation(extent = {{-10, -10}, {10, 10}}, rotation = 270, origin = {-196, -1170})));
  SysBio.Metabolite Pre_HDL_metabolite_class annotation(Placement(transformation(extent = {{-980, -1082}, {-960, -1062}})));
  SysBio.ES2Reaction Pre_HDL_to_A_4_HDL(w = 0, Q0 = 0.01) annotation(Placement(transformation(extent = {{-10, -10}, {10, 10}}, rotation = 180, origin = {-998, -1080})));
  SysBio.Metabolite A_4_HDL_metabolite_class annotation(Placement(transformation(extent = {{-1040, -1082}, {-1020, -1062}})));
  SysBio.Enzyme A_4_HDL_formation_enzyme_enzyme_class(k1 = 0.01) annotation(Placement(transformation(extent = {{-1008, -1042}, {-988, -1022}})));
  SysBio.ESReaction A_4_HDL_to_A_2_HDL_A_3_HDL(w = 0) annotation(Placement(transformation(extent = {{-10, -10}, {10, 10}}, rotation = 180, origin = {-1058, -1080})));
  SysBio.Metabolite A_2_HDL_A_3_HDL_metabolite_class annotation(Placement(transformation(extent = {{-1100, -1082}, {-1080, -1062}})));
  SysBio.Enzyme lecithin_cholesterol_acyl_transferase_enzyme_class(k1 = 0.01) annotation(Placement(transformation(extent = {{-1070, -1042}, {-1050, -1022}})));
  SysBio.Enzyme Cholesterol_ester_transfer_protein_enzyme_class(k1 = 0.01) annotation(Placement(transformation(extent = {{-1140, -1042}, {-1120, -1022}})));
  SysBio.ES2Reaction2P A_2_HDL_A_3_HDL_and_VLDL_exchange(w = 0, Q0 = 0.01) annotation(Placement(transformation(extent = {{-10, -10}, {10, 10}}, rotation = 180, origin = {-1130, -1078})));
  SysBio.Metabolite VLDL_CE_rich_metabolite_class annotation(Placement(transformation(extent = {{-1170, -1076}, {-1150, -1056}})));
  SysBio.Metabolite A_1_HDL_TG_rich_metabolite_class annotation(Placement(transformation(extent = {{-10, -10}, {10, 10}}, rotation = 180, origin = {-1160, -1092})));
  SysBio.ESReaction2 A_1_HDL_TG_rich_to_A_2_HDL_VLDL(w = 0) annotation(Placement(transformation(extent = {{-10, -10}, {10, 10}}, rotation = 180, origin = {-1190, -1084})));
  SysBio.Enzyme Hepatic_lipase_Endothelial_lipase_enzyme_class(k1 = 0.01) annotation(Placement(transformation(extent = {{-1194, -1042}, {-1174, -1022}})));
  SysBio.ESReaction A_2_HDL_to_Cholesterol_liver(w = 0) annotation(Placement(transformation(extent = {{-884, -1130}, {-864, -1110}})));
  SysBio.Enzyme SCRB1_receptor_enzyme_class(k1 = 0.01) annotation(Placement(transformation(extent = {{-10, -10}, {10, 10}}, rotation = 180, origin = {-874, -1148})));
  SysBio.ESReaction2 HDL_to_VLDL_LDL(w = 0) annotation(Placement(transformation(extent = {{-10, -10}, {10, 10}}, rotation = 90, origin = {-1160, -852})));
  SysBio.Metabolite Cholesterol_from_peripheral_tissues_metabolite_class annotation(Placement(transformation(extent = {{-10, -10}, {10, 10}}, rotation = 0, origin = {-1244, -1132})));
  SysBio.ESReaction Cholesterol_transport_adipocyte_to_blood(w = 0) annotation(Placement(transformation(extent = {{-10, -10}, {10, 10}}, rotation = 0, origin = {-1332, -930})));
  SysBio.Enzyme ABCA1_adipocyte_enzyme_class(k1 = 0.01) annotation(Placement(transformation(extent = {{-10, -10}, {10, 10}}, rotation = 180, origin = {-1332, -960})));
  SysBio.ESReaction Cholesterol_transport_peripheral_tissue_to_blood(w = 0) annotation(Placement(transformation(extent = {{-10, -10}, {10, 10}}, rotation = 0, origin = {-1336, 76})));
  SysBio.Enzyme ABCA1_peripheral_tissue_enzyme_class(k1 = 0.01) annotation(Placement(transformation(extent = {{-10, -10}, {10, 10}}, rotation = 180, origin = {-1336, 46})));
  SysBio.Protein Insulin_receptor_substrates_liver_active_protein_class(Q0 = 1.0, k1 = 0.01) annotation(Placement(transformation(extent = {{-10, -10}, {10, 10}}, rotation = 90, origin = {-848, 596})));
  SysBio.Protein Insulin_receptor_liver_inactive_protein_class(Q0 = 1.0, k1 = 0.01) annotation(Placement(transformation(extent = {{-866, 826}, {-846, 846}})));
  SysBio.Protein Insulin_receptor_liver_active_protein_class(Q0 = 1.0, k1 = 0.01) annotation(Placement(transformation(extent = {{-806, 826}, {-786, 846}})));
  SysBio.Activation Insulin_receptor_activation(ka = 1.0, fi00 = 0.01) annotation(Placement(transformation(extent = {{-10, -10}, {10, 10}}, rotation = 180, origin = {-826, 822})));
  SysBio.Protein Insulin_receptor_substrates_liver_inactive_protein_class(Q0 = 1.0, k1 = 0.01) annotation(Placement(transformation(extent = {{-10, -10}, {10, 10}}, rotation = 90, origin = {-848, 644})));
  SysBio.Activation Insulin_receptor_substrates_activation(ka = 1.0, fi00 = 0.01) annotation(Placement(transformation(extent = {{-10, -10}, {10, 10}}, rotation = 90, origin = {-846, 620})));
  SysBio.Protein Insulin_receptor_adipocyte_inactive_protein_class(Q0 = 1.0, k1 = 0.01) annotation(Placement(transformation(extent = {{-1764, -212}, {-1744, -192}})));
  SysBio.Protein Insulin_receptor_adipocyte_active_protein_class(Q0 = 1.0, k1 = 0.01) annotation(Placement(transformation(extent = {{-1704, -212}, {-1684, -192}})));
  SysBio.Activation Insulin_receptor_activation_adipocyte(ka = 1.0, fi00 = 0.01) annotation(Placement(transformation(extent = {{-10, -10}, {10, 10}}, rotation = 180, origin = {-1724, -216})));
  SysBio.EFormation_lin Lipoprotein_Lipase_formation(k = 0.02) annotation(Placement(transformation(extent = {{-10, -10}, {10, 10}}, rotation = 90, origin = {-1120, -1600})));
  SysBio.mRNA Lipoprotein_Lipase_mRNA annotation(Placement(transformation(extent = {{-10, -10}, {10, 10}}, rotation = 270, origin = {-1112, -1630})));
  SysBio.GeneExpressionControl_positive Lipoprotein_Lipase_Pos_Gene_regulation_Insulin annotation(Placement(transformation(extent = {{-10, -10}, {10, 10}}, rotation = 0, origin = {-1130, -1670})));
  SysBio.Enzyme Lipoprotein_Lipase_active_and_CD36_enzyme_class(k1 = 0.01) annotation(Placement(transformation(extent = {{-10, -10}, {10, 10}}, rotation = 270, origin = {-932, -650})));
  SysBio.Activation Lipoprotein_Lipase_Activation_by_glycosylation(ka = 1.0, fi00 = 0.01) annotation(Placement(transformation(extent = {{-10, -10}, {10, 10}}, rotation = 90, origin = {-946, -620})));
  SysBio.EFormation_lin CD36_Formation_peripheral_tissue(k = 0.02) annotation(Placement(transformation(extent = {{-10, -10}, {10, 10}}, rotation = 0, origin = {-2090, 240})));
  SysBio.mRNA CD36_peripheral_tissue_mRNA annotation(Placement(transformation(extent = {{-10, -10}, {10, 10}}, rotation = 180, origin = {-2118, 232})));
  SysBio.GeneExpressionControl_positive CD36_Pos_Gene_regulation_Insulin annotation(Placement(transformation(extent = {{-10, -10}, {10, 10}}, rotation = 270, origin = {-2148, 248})));
  SysBio.Protein Insulin_receptor_peripheral_tissue_inactive_protein_class(Q0 = 1.0, k1 = 0.01) annotation(Placement(transformation(extent = {{-10, -10}, {10, 10}}, rotation = 90, origin = {-1344, 236})));
  SysBio.Protein Insulin_receptor_peripheral_tissue_active_protein_class(Q0 = 1.0, k1 = 0.01) annotation(Placement(transformation(extent = {{-10, -10}, {10, 10}}, rotation = 90, origin = {-1344, 178})));
  SysBio.Activation Insulin_receptor_activation_peripheral_tissue(ka = 1.0, fi00 = 0.01) annotation(Placement(transformation(extent = {{-10, -10}, {10, 10}}, rotation = 90, origin = {-1342, 208})));
  SysBio.Enzyme CD36_ubiquitinated_enzyme_class(k1 = 0.01) annotation(Placement(transformation(extent = {{-10, -10}, {10, 10}}, rotation = 90, origin = {-1392, -28})));
  SysBio.Inhibition CD36_ubiquitination(ka = 1.0, fi00 = 0.01) annotation(Placement(transformation(extent = {{-10, -10}, {10, 10}}, rotation = 270, origin = {-1362, -24})));
  SysBio.Enzyme Ubiquitination_complex_inactive_enzyme_class(k1 = 0.01) annotation(Placement(transformation(extent = {{-10, -10}, {10, 10}}, rotation = 0, origin = {-1594, -26})));
  SysBio.Enzyme Ubiquitination_complex_active_enzyme_class(k1 = 0.01) annotation(Placement(transformation(extent = {{-10, -10}, {10, 10}}, rotation = 0, origin = {-1554, -26})));
  SysBio.Activation ubiquitination_complex_Activation(ka = 1.0, fi00 = 0.01) annotation(Placement(transformation(extent = {{-10, -10}, {10, 10}}, rotation = 180, origin = {-1574, -50})));
  SysBio.Inhibition Ubiquitination_complex_Inhibition(ka = 1.0) annotation(Placement(transformation(extent = {{-10, -10}, {10, 10}}, rotation = 180, origin = {-1574, -2})));
  SysBio.Protein Adiponectin_adipocyte_protein_class(Q0 = 1.0, k1 = 0.01) annotation(Placement(transformation(extent = {{-1360, -1022}, {-1340, -1002}})));
  SysBio.EFormation_lin Adiponectin_formation annotation(Placement(transformation(extent = {{-10, -10}, {10, 10}}, rotation = 0, origin = {-2090, -1292})));
  SysBio.mRNA Adiponectin_mRNA annotation(Placement(transformation(extent = {{-10, -10}, {10, 10}}, rotation = 180, origin = {-2120, -1300})));
  SysBio.GeneExpressionControl_positive CD36_Pos_Gene_regulation_Adiponectin annotation(Placement(transformation(extent = {{-10, -10}, {10, 10}}, rotation = 270, origin = {-2172, 248})));
  SysBio.EFormation_lin AcylCoA_oxidase_Formation_peripheral_tissue(k = 0.02) annotation(Placement(transformation(extent = {{-10, -10}, {10, 10}}, rotation = 0, origin = {-2090, 200})));
  SysBio.mRNA AcylCoA_oxidase_peripheral_tissue_mRNA annotation(Placement(transformation(extent = {{-10, -10}, {10, 10}}, rotation = 180, origin = {-2120, 192})));
  SysBio.GeneExpressionControl_positive AcylCoA_oxidase_Pos_Gene_regulation_Adiponectin annotation(Placement(transformation(extent = {{-10, -10}, {10, 10}}, rotation = 270, origin = {-2150, 208})));
  SysBio.Protein AdipoR1_active_protein_class(Q0 = 1.0, k1 = 0.01) annotation(Placement(transformation(extent = {{-10, -10}, {10, 10}}, rotation = 90, origin = {-882, -1244})));
  SysBio.Activation Adiponectin_receptor_Activation(ka = 1.0, fi00 = 0.01) annotation(Placement(transformation(extent = {{-10, -10}, {10, 10}}, rotation = 90, origin = {-880, -1214})));
  SysBio.Protein AdipoR1_inactive_protein_class(Q0 = 1, k1 = 0.01) annotation(Placement(transformation(extent = {{-10, -10}, {10, 10}}, rotation = 90, origin = {-882, -1182})));
  SysBio.Protein AMPK_inactive_protein_class(Q0 = 1, k1 = 0.01) annotation(Placement(transformation(extent = {{-10, -10}, {10, 10}}, rotation = 90, origin = {-752, -1176})));
  SysBio.Activation AMPK_Activation(ka = 1.0, fi00 = 0.01) annotation(Placement(transformation(extent = {{-10, -10}, {10, 10}}, rotation = 90, origin = {-750, -1208})));
  SysBio.Protein AMPK_active_protein_class(Q0 = 1.0, k1 = 0.01) annotation(Placement(transformation(extent = {{-10, -10}, {10, 10}}, rotation = 90, origin = {-752, -1238})));
  SysBio.GeneExpressionControl_negative Glucose6Pase_neg_gene_regulation_AMPK annotation(Placement(transformation(extent = {{-298, 950}, {-278, 970}})));
  SysBio.GeneExpressionControl_negative PEPCarboxykinase_Neg_Gene_regulation_AMPK annotation(Placement(transformation(extent = {{262, 1000}, {282, 1020}})));
  SysBio.Protein AdipoR2_inactive_peripheral_tissue_protein_class(Q0 = 1, k1 = 0.01) annotation(Placement(transformation(extent = {{-10, -10}, {10, 10}}, rotation = 90, origin = {-1340, 352})));
  SysBio.Activation AdipoR2_Activation_peripheral_tissue(ka = 1.0, fi00 = 0.01) annotation(Placement(transformation(extent = {{-10, -10}, {10, 10}}, rotation = 90, origin = {-1338, 320})));
  SysBio.Protein AdipoR2_active_peripheral_tissue_protein_class(Q0 = 1.0, k1 = 0.01) annotation(Placement(transformation(extent = {{-10, -10}, {10, 10}}, rotation = 90, origin = {-1340, 290})));
  SysBio.Protein AMPK_active_peripheral_tissue_protein_class(Q0 = 1.0, k1 = 0.01) annotation(Placement(transformation(extent = {{-10, -10}, {10, 10}}, rotation = 90, origin = {-1480, 336})));
  SysBio.Activation AMPK_Activation_peripheral_tissue(ka = 1.0, fi00 = 0.01) annotation(Placement(transformation(extent = {{-10, -10}, {10, 10}}, rotation = 270, origin = {-1452, 374})));
  SysBio.Protein AMPK_inactive_peripheral_tissue(Q0 = 1, k1 = 0.01) annotation(Placement(transformation(extent = {{-10, -10}, {10, 10}}, rotation = 90, origin = {-1480, 398})));
  SysBio.Activation GLUT4_Translocation(ka = 1.0, fi00 = 0.01) annotation(Placement(transformation(extent = {{-10, -10}, {10, 10}}, rotation = 180, origin = {-1358, 624})));
  SysBio.Enzyme GLUT4_inactive_enzyme_class(k1 = 0.01) annotation(Placement(transformation(extent = {{-10, -10}, {10, 10}}, rotation = 180, origin = {-1382, 642})));
  SysBio.Enzyme b_oxidation_enzymes_inactive_enzyme_class(k1 = 0.01) annotation(Placement(transformation(extent = {{-1428, -84}, {-1408, -64}})));
  SysBio.Inhibition inhibition_of_b_oxidation(ka = 1.0, fi00 = 0.01) annotation(Placement(transformation(extent = {{-10, -10}, {10, 10}}, rotation = 90, origin = {-1424, -106})));
  SysBio.Enzyme AcetylCoA_carboxylase_active_peripheral_tissue_enzyme_class(k1 = 0.01) annotation(Placement(transformation(extent = {{-1466, -96}, {-1446, -76}})));
  SysBio.Enzyme AcetylCoA_carboxylase_inactive_peripheral_tissue_enzyme_class(k1 = 0.01) annotation(Placement(transformation(extent = {{-1530, -96}, {-1510, -76}})));
  SysBio.Inhibition ACC_phosphorylation_inactivation(ka = 1.0, fi00 = 0.01) annotation(Placement(transformation(extent = {{-10, -10}, {10, 10}}, rotation = 180, origin = {-1488, -100})));
  SysBio.EFormation_lin AdipoR1_formation(k = 0.02) annotation(Placement(transformation(extent = {{-10, -10}, {10, 10}}, rotation = 90, origin = {-660, -1600})));
  SysBio.mRNA AdipoR1_mRNA annotation(Placement(transformation(extent = {{-10, -10}, {10, 10}}, rotation = 270, origin = {-652, -1632})));
  SysBio.GeneExpressionControl_positive AdipoR1_Pos_Gene_regulation_FOXO1 annotation(Placement(transformation(extent = {{-10, -10}, {10, 10}}, rotation = 0, origin = {-668, -1660})));
  SysBio.Protein FOXO1_active_protein_class(Q0 = 1, k1 = 0.01) annotation(Placement(transformation(extent = {{-10, -10}, {10, 10}}, rotation = 0, origin = {-776, -1140})));
  SysBio.Protein FOXO1_inactive_protein_class(Q0 = 1, k1 = 0.01) annotation(Placement(transformation(extent = {{-10, -10}, {10, 10}}, rotation = 0, origin = {-720, -1140})));
  SysBio.Inhibition FOXO1_inhibition(ka = 1, fi00 = 0.01) annotation(Placement(transformation(extent = {{-10, -10}, {10, 10}}, rotation = 0, origin = {-746, -1142})));
  SysBio.Protein iAKT_peripheral_tissue_protein_class(Q0 = 1.0, k1 = 0.01) annotation(Placement(transformation(extent = {{-10, -10}, {10, 10}}, rotation = 90, origin = {-1438, 236})));
  SysBio.Activation Akt_activation1(ka = 1, fi00 = 0.01) annotation(Placement(transformation(extent = {{-10, -10}, {10, 10}}, rotation = 90, origin = {-1436, 208})));
  SysBio.Protein activeAKT_peripheral_tissue_protein_class(Q0 = 1.0, k1 = 0.01) annotation(Placement(transformation(extent = {{-10, -10}, {10, 10}}, rotation = 90, origin = {-1438, 184})));
  SysBio.Protein FOXO1_active_peripheral_tissue_protein_class(Q0 = 1, k1 = 0.01) annotation(Placement(transformation(extent = {{-10, -10}, {10, 10}}, rotation = 0, origin = {-1550, 304})));
  SysBio.Inhibition FOXO1_inhibition1(ka = 1, fi00 = 0.01) annotation(Placement(transformation(extent = {{-10, -10}, {10, 10}}, rotation = 0, origin = {-1520, 302})));
  SysBio.Protein FOXO1_inactive_peripheral_tissue_protein_class(Q0 = 1, k1 = 0.01) annotation(Placement(transformation(extent = {{-10, -10}, {10, 10}}, rotation = 0, origin = {-1494, 304})));
  SysBio.EFormation_lin AdipoR2_formation(k = 0.02) annotation(Placement(transformation(extent = {{-10, -10}, {10, 10}}, rotation = 0, origin = {-2090, 390})));
  SysBio.mRNA AdipoR2_mRNA annotation(Placement(transformation(extent = {{-10, -10}, {10, 10}}, rotation = 180, origin = {-2120, 382})));
  SysBio.GeneExpressionControl_positive AdipoR2_Pos_Gene_regulation_FOXO1 annotation(Placement(transformation(extent = {{-10, -10}, {10, 10}}, rotation = 0, origin = {-2150, 390})));
  SysBio.Protein TNFA_adipocyte_protein_class(Q0 = 1.0, k1 = 0.01) annotation(Placement(transformation(extent = {{-1440, -1022}, {-1420, -1002}})));
  SysBio.EFormation_lin TNFA_adipocyte_formation(k = 0.02) annotation(Placement(transformation(extent = {{-10, -10}, {10, 10}}, rotation = 0, origin = {-2090, -1252})));
  SysBio.mRNA TNFA_adipocyte_mRNA annotation(Placement(transformation(extent = {{-10, -10}, {10, 10}}, rotation = 180, origin = {-2118, -1260})));
  SysBio.GeneExpressionControl_negative TNFA_adipocyte_Neg_Gene_regulation_Adiponectin annotation(Placement(transformation(extent = {{-2172, -1262}, {-2152, -1242}})));
  SysBio.GeneExpressionControl_negative Adiponectin_adipocyte_Neg_Gene_regulation_TNFA annotation(Placement(transformation(extent = {{-2170, -1302}, {-2150, -1282}})));
  SysBio.Inhibition Insulin_receptor_adipocyte_phosphorylation_inactivation(ka = 1.0) annotation(Placement(transformation(extent = {{-10, -10}, {10, 10}}, rotation = 180, origin = {-1724, -246})));
  SysBio.Inhibition insulin_receptor_peripheral_tissue_phosphorylation_inactivation(ka = 1.0) annotation(Placement(transformation(extent = {{-10, -10}, {10, 10}}, rotation = 90, origin = {-1310, 206})));
  SysBio.Protein Leptin_adipocyte_protein_class(Q0 = 1.0, k1 = 0.01) annotation(Placement(transformation(extent = {{-1370, -1142}, {-1350, -1122}})));
  SysBio.EFormation_lin Leptin_formation(k = 0.02) annotation(Placement(transformation(extent = {{-10, -10}, {10, 10}}, rotation = 0, origin = {-2090, -1328})));
  SysBio.mRNA Leptin_mRNA annotation(Placement(transformation(extent = {{-10, -10}, {10, 10}}, rotation = 180, origin = {-2120, -1336})));
  SysBio.Protein Leptin_blood_protein_class(Q0 = 1.0, k1 = 0.01) annotation(Placement(transformation(extent = {{-1290, -1142}, {-1270, -1122}})));
  SysBio.Activation Leptin_secretion_adipocyte_to_blood_activation(ka = 1.0, ki = 1.0, fi00 = 0.01) annotation(Placement(transformation(extent = {{-10, -10}, {10, 10}}, rotation = 180, origin = {-1322, -1146})));
  SysBio.Protein mTOR_adipocyte_inactive_protein_class(Q0 = 1.0, k1 = 0.01) annotation(Placement(transformation(extent = {{-1828, -292}, {-1808, -272}})));
  SysBio.Activation mTOR_activation_adipocyte(ka = 1.0, fi00 = 0.01) annotation(Placement(transformation(extent = {{-10, -10}, {10, 10}}, rotation = 180, origin = {-1788, -296})));
  SysBio.Protein mTOR_adipocyte_active_protein_class(Q0 = 1.0, k1 = 0.01) annotation(Placement(transformation(extent = {{-1764, -292}, {-1744, -272}})));
  SysBio.Inhibition Leptin_secretion_Inhibition(ka = 1.0) annotation(Placement(transformation(extent = {{-10, -10}, {10, 10}}, rotation = 180, origin = {-1322, -1120})));
  SysBio.GeneExpressionControl_negative Leptin_adipocyte_Neg_Gene_regulation_Fatty_acids annotation(Placement(transformation(extent = {{-2168, -1338}, {-2148, -1318}})));
  SysBio.ESReaction cytoAcetylCoA_to_MalonylCoA_adipocyte(w = 0) annotation(Placement(transformation(extent = {{-10, -10}, {10, 10}}, rotation = 270, origin = {-1560, -396})));
  SysBio.Metabolite MalonylCoA_adipocyte_metabolite_class annotation(Placement(transformation(extent = {{-10, -10}, {10, 10}}, rotation = 270, origin = {-1552, -422})));
  SysBio.ES2Reaction MalonylCoA_AcetylCoA_to_Fatty_Acid_adipocyte(Q0 = 0.01, w = 0) annotation(Placement(transformation(extent = {{-10, -10}, {10, 10}}, rotation = 270, origin = {-1610, -430})));
  SysBio.Enzyme FattyAcidSynthase_adipocyte_enzyme_class(k1 = 0.01) annotation(Placement(transformation(extent = {{-10, -10}, {10, 10}}, rotation = 0, origin = {-1638, -422})));
  SysBio.Enzyme activeAcetylCoAcarboxylase_adipocyte_enzyme_class(k1 = 0.01) annotation(Placement(transformation(extent = {{-10, -10}, {10, 10}}, rotation = 180, origin = {-1586, -404})));
  SysBio.Inhibition ACC_inactivation_adipocyte(ka = 1.0, fi00 = 0.01) annotation(Placement(transformation(extent = {{-10, -10}, {10, 10}}, rotation = 180, origin = {-1658, -402})));
  SysBio.Enzyme inactiveAcetylCoAcarboxylase_adipocyte_enzyme_class(k1 = 0.01) annotation(Placement(transformation(extent = {{-10, -10}, {10, 10}}, rotation = 180, origin = {-1692, -404})));
  SysBio.ESReaction cytoAcetylCoA_to_MalonylCoA_peripheral_tissue(w = 0) annotation(Placement(transformation(extent = {{-10, -10}, {10, 10}}, rotation = 270, origin = {-1554, 676})));
  SysBio.Metabolite MalonylCoA_peripheral_tissue_metabolite_class annotation(Placement(transformation(extent = {{-10, -10}, {10, 10}}, rotation = 270, origin = {-1546, 648})));
  SysBio.Enzyme activeAcetylCoAcarboxylase_peripheral_tissue_enzyme_class(k1 = 0.01) annotation(Placement(transformation(extent = {{-10, -10}, {10, 10}}, rotation = 180, origin = {-1580, 668})));
  SysBio.ES2Reaction MalonylCoA_AcetylCoA_to_Fatty_Acid_peripheral_tissue(Q0 = 0.01, w = 0) annotation(Placement(transformation(extent = {{-10, -10}, {10, 10}}, rotation = 270, origin = {-1604, 642})));
  SysBio.Enzyme FattyAcidSynthase_peripheral_tissue_enzyme_class(k1 = 0.01) annotation(Placement(transformation(extent = {{-10, -10}, {10, 10}}, rotation = 0, origin = {-1632, 650})));
  SysBio.Inhibition ACC_inactivation_peripheral_tissue(ka = 1.0, fi00 = 0.01) annotation(Placement(transformation(extent = {{-10, -10}, {10, 10}}, rotation = 180, origin = {-1652, 670})));
  SysBio.Enzyme inactiveAcetylCoAcarboxylase_peripheral_tissue_enzyme_class(k1 = 0.01) annotation(Placement(transformation(extent = {{-10, -10}, {10, 10}}, rotation = 180, origin = {-1686, 668})));
  SysBio.Metabolite Ribulose5P_metabolite_class(Q0 = 1) annotation(Placement(transformation(extent = {{-10, -10}, {10, 10}}, rotation = 0, origin = {-270, 648})));
  SysBio.ESReaction Glucose6P_to_Ribulose5P(w = 0.5) annotation(Placement(transformation(extent = {{-10, -10}, {10, 10}}, rotation = 90, origin = {-270, 608})));
  SysBio.Enzyme Glucose6PDH_Lactonase_6PhosphoGluconateDH_enzyme_class(k1 = 0.01) annotation(Placement(transformation(extent = {{-10, -10}, {10, 10}}, rotation = 180, origin = {-252, 572})));
  SysBio.ESReaction Ribulose5P_to_Ribose5P(w = 0.5) annotation(Placement(transformation(extent = {{-10, -10}, {10, 10}}, rotation = 0, origin = {-230, 620})));
  SysBio.Metabolite Ribose5P_metabolite_class(Q0 = 1) annotation(Placement(transformation(extent = {{-10, -10}, {10, 10}}, rotation = 0, origin = {-200, 628})));
  SysBio.Enzyme Phosphopentose_isomerase_enzyme_class(k1 = 0.01) annotation(Placement(transformation(extent = {{-10, -10}, {10, 10}}, rotation = 180, origin = {-230, 592})));
  SysBio.ESReaction Ribulose5P_to_Ribose5P1(w = 0.5) annotation(Placement(transformation(extent = {{-10, -10}, {10, 10}}, rotation = 0, origin = {-230, 674})));
  SysBio.Enzyme Phosphopentose_epimerase_enzyme_class(k1 = 0.01) annotation(Placement(transformation(extent = {{-10, -10}, {10, 10}}, rotation = 180, origin = {-230, 646})));
  SysBio.Metabolite Xylulose5P_metabolite_class(Q0 = 1) annotation(Placement(transformation(extent = {{-10, -10}, {10, 10}}, rotation = 0, origin = {-200, 682})));
  SysBio.ES2Reaction2P Xylulose5P_Ribose5P_to_Sedoheptulose7P_Glyceraldehyde3P(w = 0.4, Q0 = 0.01) annotation(Placement(transformation(extent = {{-182, 640}, {-162, 660}})));
  SysBio.Metabolite Sedoheptulose7P_metabolite_class(Q0 = 1) annotation(Placement(transformation(extent = {{-10, -10}, {10, 10}}, rotation = 0, origin = {-130, 678})));
  SysBio.Enzyme Transketolase_enzyme_class(k1 = 0.01) annotation(Placement(transformation(extent = {{-10, -10}, {10, 10}}, rotation = 270, origin = {-164, 606})));
  SysBio.ES2Reaction2P Sedoheptulose7P_Glyceraldehyde3P_to_Fructose6P_Erythrose4P(w = 0.4, Q0 = 0.01) annotation(Placement(transformation(extent = {{-100, 640}, {-80, 660}})));
  SysBio.Enzyme Transaldolase_enzyme_class(k1 = 0.01) annotation(Placement(transformation(extent = {{-10, -10}, {10, 10}}, rotation = 270, origin = {-82, 600})));
  SysBio.Metabolite Erythrose4P_metabolite_class(Q0 = 1) annotation(Placement(transformation(extent = {{-10, -10}, {10, 10}}, rotation = 0, origin = {-50, 678})));
  SysBio.ES2Reaction2P Xylulose5P_Erythrose4P_to_Glyceraldehyde3P_Fructose6P(w = 0.4, Q0 = 0.01) annotation(Placement(transformation(extent = {{0, 642}, {20, 662}})));
  SysBio.EFormation_lin Transketolase_formation annotation(Placement(transformation(extent = {{-10, -10}, {10, 10}}, rotation = 270, origin = {-110, 840})));
  SysBio.mRNA Transketolase_mRNA annotation(Placement(transformation(extent = {{-10, -10}, {10, 10}}, rotation = 0, origin = {-110, 872})));
  SysBio.Metabolite Glutamate_metabolite_class annotation(Placement(transformation(extent = {{-10, -10}, {10, 10}}, rotation = 180, origin = {1230, 362})));
  SysBio.Enzyme GlutamateDH_enzyme_class(k1 = 0.01) annotation(Placement(transformation(extent = {{-10, -10}, {10, 10}}, rotation = 0, origin = {1270, 408})));
  SysBio.Metabolite Glutamine_metabolite_class annotation(Placement(transformation(extent = {{-10, -10}, {10, 10}}, rotation = 180, origin = {1130, 362})));
  SysBio.Enzyme Glutamine_synthetase_enzyme_class(k1 = 0.01) annotation(Placement(transformation(extent = {{-10, -10}, {10, 10}}, rotation = 0, origin = {1172, 408})));
  SysBio.ES2Reaction2P Oxaloacetate_Glutamate_to_Aspartate_Oxoglutarate(w = 0.5, Q0 = 0.01) annotation(Placement(transformation(extent = {{470, 460}, {490, 480}})));
  SysBio.ES2Reaction2P Pyruvate_Glutamate_to_Alanine_Oxoglutarate(w = 0.5, Q0 = 0.01) annotation(Placement(transformation(extent = {{470, 380}, {490, 400}})));
  SysBio.ES2Reaction2P Aspartate_Glutamine_to_Asparagine_Glutamate(Q0 = 0.01, w = 0.5) annotation(Placement(transformation(extent = {{610, 476}, {630, 496}})));
  SysBio.Metabolite Asparagine_metabolite_class annotation(Placement(transformation(extent = {{-10, -10}, {10, 10}}, rotation = 0, origin = {670, 490})));
  SysBio.Enzyme Asparagine_synthase_active_enzyme_class(k1 = 0.01) annotation(Placement(transformation(extent = {{-10, -10}, {10, 10}}, rotation = 180, origin = {620, 432})));
  SysBio.Metabolite Glutamate5P_Glutamic_Semialdehyde_metabolite_class annotation(Placement(transformation(extent = {{-10, -10}, {10, 10}}, rotation = 180, origin = {970, 362})));
  SysBio.ESReaction Glutamate_to_Glutamate5P_to_Glutamic_Semialdehyde(w = 0.5) annotation(Placement(transformation(extent = {{-10, -10}, {10, 10}}, rotation = 180, origin = {1010, 370})));
  SysBio.Enzyme Gamma_Glutamyl_Transferase_Glutamate5PDH_enzyme_class(k1 = 0.01) annotation(Placement(transformation(extent = {{-10, -10}, {10, 10}}, rotation = 0, origin = {1010, 408})));
  SysBio.Metabolite Proline_metabolite_class annotation(Placement(transformation(extent = {{-10, -10}, {10, 10}}, rotation = 180, origin = {890, 362})));
  SysBio.ESReaction Glutamic_Semialdehyde_to_Proline(w = 0.5) annotation(Placement(transformation(extent = {{-10, -10}, {10, 10}}, rotation = 180, origin = {930, 370})));
  SysBio.Enzyme Pyyroline5_Carboxylate_Reductase_active_enzyme_class(k1 = 0.01) annotation(Placement(transformation(extent = {{-10, -10}, {10, 10}}, rotation = 0, origin = {930, 408})));
  SysBio.EElimination Proline_utilization annotation(Placement(transformation(extent = {{910, 320}, {930, 340}})));
  SysBio.Enzyme Protein_synthesis_enzymes_enzyme_class(k1 = 0.01) annotation(Placement(transformation(extent = {{-10, -10}, {10, 10}}, rotation = 90, origin = {1252, 300})));
  SysBio.EElimination Glutamate_utilization annotation(Placement(transformation(extent = {{1250, 320}, {1270, 340}})));
  SysBio.mRNA Protein_synthesis_enzymes_mRNA annotation(Placement(transformation(extent = {{-10, -10}, {10, 10}}, rotation = 270, origin = {1570, 300})));
  SysBio.EFormation_lin Protein_synthesis_enzymes_formation annotation(Placement(transformation(extent = {{-10, -10}, {10, 10}}, rotation = 180, origin = {1538, 300})));
  SysBio.EElimination Glutamine_utilization annotation(Placement(transformation(extent = {{1148, 320}, {1168, 340}})));
  SysBio.EElimination Asparagine_utilization annotation(Placement(transformation(extent = {{692, 472}, {712, 492}})));
  SysBio.Metabolite Arginine_metabolite_class annotation(Placement(transformation(extent = {{-10, -10}, {10, 10}}, rotation = 0, origin = {1030, 288})));
  SysBio.ES2Reaction2P Glutamic_Semialdehyde_Glutamine_to_Arginine_Oxoglutarate(w = 0.5, Q0 = 0.01) annotation(Placement(transformation(extent = {{980, 262}, {1000, 282}})));
  SysBio.Enzyme Arginine_synthesis_enzymes_active_enzyme_class(k1 = 0.01) annotation(Placement(transformation(extent = {{-10, -10}, {10, 10}}, rotation = 180, origin = {980, 240})));
  SysBio.EElimination Arginine_utilization annotation(Placement(transformation(extent = {{1058, 260}, {1078, 280}})));
  SysBio.Source Glutamate_dietary_source(switchtime = 0) annotation(Placement(transformation(extent = {{1196, 320}, {1216, 340}})));
  SysBio.Source Glutamine_dietary_source annotation(Placement(transformation(extent = {{1094, 320}, {1114, 340}})));
  SysBio.Source Proline_dietary_source annotation(Placement(transformation(extent = {{864, 322}, {884, 342}})));
  SysBio.Source Arginine_dietary_source annotation(Placement(transformation(extent = {{1012, 242}, {1032, 262}})));
  SysBio.Enzyme Protein_synthesis_enzymes1_enzyme_class(k1 = 0.01) annotation(Placement(transformation(extent = {{-10, -10}, {10, 10}}, rotation = 90, origin = {1060, 240})));
  SysBio.Enzyme Protein_synthesis_enzymes2_enzyme_class(k1 = 0.01) annotation(Placement(transformation(extent = {{-10, -10}, {10, 10}}, rotation = 90, origin = {1150, 300})));
  SysBio.Enzyme Protein_synthesis_enzymes3_enzyme_class(k1 = 0.01) annotation(Placement(transformation(extent = {{-10, -10}, {10, 10}}, rotation = 90, origin = {912, 302})));
  SysBio.Enzyme Protein_synthesis_enzymes4_enzyme_class(k1 = 0.01) annotation(Placement(transformation(extent = {{-10, -10}, {10, 10}}, rotation = 90, origin = {564, 434})));
  SysBio.Enzyme Protein_synthesis_enzymes5_enzyme_class(k1 = 0.01) annotation(Placement(transformation(extent = {{-10, -10}, {10, 10}}, rotation = 90, origin = {562, 350})));
  SysBio.Enzyme Protein_synthesis_enzymes6_enzyme_class(k1 = 0.01) annotation(Placement(transformation(extent = {{-10, -10}, {10, 10}}, rotation = 90, origin = {694, 456})));
  SysBio.Source Alanine_dietary_source annotation(Placement(transformation(extent = {{504, 348}, {524, 368}})));
  SysBio.Source Aspartate_dietary_source annotation(Placement(transformation(extent = {{508, 434}, {528, 454}})));
  SysBio.Source Asparagine_dietary_source annotation(Placement(transformation(extent = {{652, 450}, {672, 470}})));
  SysBio.Metabolite Phospho3hydroxypyruvate_metabolite_class annotation(Placement(transformation(extent = {{126, 616}, {146, 636}})));
  SysBio.ESReaction Glycerate3P_to_Phospho3hydroxypyruvate(w = 0) annotation(Placement(transformation(extent = {{-10, -10}, {10, 10}}, rotation = 90, origin = {136, 578})));
  SysBio.Enzyme PhosphoglycerateDH_active_enzyme_class(k1 = 0.01) annotation(Placement(transformation(extent = {{-10, -10}, {10, 10}}, rotation = 180, origin = {166, 570})));
  SysBio.ES2Reaction2P Phospho3hydroxypyruvate_Glutamate_to_Phospho3serine_Oxoglutarate(w = 0, Q0 = 0.01) annotation(Placement(transformation(extent = {{160, 612}, {180, 632}})));
  SysBio.Metabolite Phospho3serine_metabolite_class annotation(Placement(transformation(extent = {{196, 616}, {216, 636}})));
  SysBio.Metabolite Serine_metabolite_class annotation(Placement(transformation(extent = {{-10, -10}, {10, 10}}, rotation = 270, origin = {254, 650})));
  SysBio.ESReaction Phospho3serine_to_Serine(w = 0) annotation(Placement(transformation(extent = {{-10, -10}, {10, 10}}, rotation = 0, origin = {238, 618})));
  SysBio.Enzyme Serine_Phosphatase_enzyme_class(k1 = 0.01) annotation(Placement(transformation(extent = {{-10, -10}, {10, 10}}, rotation = 180, origin = {238, 590})));
  SysBio.Enzyme Serine_Aminotransferase_enzyme_class(k1 = 0.01) annotation(Placement(transformation(extent = {{-10, -10}, {10, 10}}, rotation = 180, origin = {170, 590})));
  SysBio.EElimination Serine_utilization annotation(Placement(transformation(extent = {{-10, -10}, {10, 10}}, rotation = 90, origin = {246, 682})));
  SysBio.Enzyme Protein_synthesis_enzymes7_enzyme_class(k1 = 0.01) annotation(Placement(transformation(extent = {{-10, -10}, {10, 10}}, rotation = 270, origin = {288, 682})));
  SysBio.Source Serine_dietary_source annotation(Placement(transformation(extent = {{196, 642}, {216, 662}})));
  SysBio.ESReaction Serine_to_Glycine(w = 0.5) annotation(Placement(transformation(extent = {{300, 640}, {320, 660}})));
  SysBio.Metabolite Glycine_metabolite_class annotation(Placement(transformation(extent = {{-10, -10}, {10, 10}}, rotation = 0, origin = {350, 658})));
  SysBio.Enzyme Serine_Transhydroxymethylase_active_enzyme_class(k1 = 0.01) annotation(Placement(transformation(extent = {{-10, -10}, {10, 10}}, rotation = 180, origin = {310, 618})));
  SysBio.EElimination Glycine_utilization annotation(Placement(transformation(extent = {{-10, -10}, {10, 10}}, rotation = 0, origin = {388, 650})));
  SysBio.Enzyme Protein_synthesis_enzymes8_enzyme_class(k1 = 0.01) annotation(Placement(transformation(extent = {{-10, -10}, {10, 10}}, rotation = 180, origin = {388, 618})));
  SysBio.Source Glycine_dietary_source annotation(Placement(transformation(extent = {{332, 610}, {352, 630}})));
  SysBio.Source Methionine_dietary_source annotation(Placement(transformation(extent = {{440, 600}, {460, 620}})));
  SysBio.Metabolite Methionine_metabolite_class annotation(Placement(transformation(extent = {{-10, -10}, {10, 10}}, rotation = 0, origin = {490, 618})));
  SysBio.ESReaction Methionine_to_Homocysteine(w = 0.0) annotation(Placement(transformation(extent = {{520, 600}, {540, 620}})));
  SysBio.Metabolite Homocysteine_metabolite_class annotation(Placement(transformation(extent = {{-10, -10}, {10, 10}}, rotation = 0, origin = {570, 618})));
  SysBio.Enzyme Methionine_adenosyltransferase_active_enzyme_class(k1 = 0.01) annotation(Placement(transformation(extent = {{-10, -10}, {10, 10}}, rotation = 180, origin = {530, 580})));
  SysBio.ESReaction Homocysteine_to_Methionine(w = 0.0) annotation(Placement(transformation(extent = {{-10, -10}, {10, 10}}, rotation = 180, origin = {530, 650})));
  SysBio.Enzyme Methionine_synthase_enzyme_class(k1 = 0.01) annotation(Placement(transformation(extent = {{-10, -10}, {10, 10}}, rotation = 90, origin = {522, 680})));
  SysBio.ES2Reaction Homocysteine_Serine_to_Cystathionine(w = 0, Q0 = 0.01) annotation(Placement(transformation(extent = {{600, 600}, {620, 620}})));
  SysBio.Metabolite Cystathionine_metabolite_class annotation(Placement(transformation(extent = {{-10, -10}, {10, 10}}, rotation = 0, origin = {650, 618})));
  SysBio.Enzyme Cystathione_synthase_enzyme_class(k1 = 0.01) annotation(Placement(transformation(extent = {{-10, -10}, {10, 10}}, rotation = 180, origin = {610, 580})));
  SysBio.ESReaction2 Cystathionine_to_Cysteine(w = 0.0) annotation(Placement(transformation(extent = {{680, 600}, {700, 620}})));
  SysBio.Metabolite Cysteine_metabolite_class annotation(Placement(transformation(extent = {{-10, -10}, {10, 10}}, rotation = 0, origin = {730, 628})));
  SysBio.Metabolite Alpha_ketobutyrate_metabolite_class annotation(Placement(transformation(extent = {{-10, -10}, {10, 10}}, rotation = 180, origin = {730, 600})));
  SysBio.Enzyme Cystathionine_lyase_enzyme_class(k1 = 0.01) annotation(Placement(transformation(extent = {{-10, -10}, {10, 10}}, rotation = 180, origin = {690, 580})));
  SysBio.EElimination Cysteine_utilization annotation(Placement(transformation(extent = {{-10, -10}, {10, 10}}, rotation = 0, origin = {770, 652})));
  SysBio.Enzyme Protein_synthesis_enzymes9_enzyme_class(k1 = 0.01) annotation(Placement(transformation(extent = {{-10, -10}, {10, 10}}, rotation = 180, origin = {770, 626})));
  SysBio.EElimination Alpha_ketobutyrate_elimination annotation(Placement(transformation(extent = {{-10, -10}, {10, 10}}, rotation = 0, origin = {770, 598})));
  SysBio.Enzyme Alpha_ketobutyrate_Elimination_enzyme_enzyme_class(k1 = 0.01) annotation(Placement(transformation(extent = {{-10, -10}, {10, 10}}, rotation = 180, origin = {770, 572})));
  SysBio.Source Cysteine_dietary_source annotation(Placement(transformation(extent = {{680, 630}, {700, 650}})));
  SysBio.EElimination Methionine_utilization annotation(Placement(transformation(extent = {{-10, -10}, {10, 10}}, rotation = 180, origin = {464, 640})));
  SysBio.Enzyme Protein_synthesis_enzymes10_enzyme_class(k1 = 0.01) annotation(Placement(transformation(extent = {{-10, -10}, {10, 10}}, rotation = 90, origin = {456, 678})));
  SysBio.Source Phenylalanine_dietary_source annotation(Placement(transformation(extent = {{820, 630}, {840, 650}})));
  SysBio.Metabolite Phenylalanine_metabolite_class annotation(Placement(transformation(extent = {{-10, -10}, {10, 10}}, rotation = 0, origin = {870, 648})));
  SysBio.ESReaction Phenylalanine_to_Tyrosine(w = 0.0) annotation(Placement(transformation(extent = {{900, 630}, {920, 650}})));
  SysBio.Metabolite Tyrosine_metabolite_class annotation(Placement(transformation(extent = {{-10, -10}, {10, 10}}, rotation = 0, origin = {950, 648})));
  SysBio.Enzyme Phenylalanine_hydroxylase_active_enzyme_class(k1 = 0.01) annotation(Placement(transformation(extent = {{-10, -10}, {10, 10}}, rotation = 180, origin = {910, 612})));
  SysBio.EElimination Tyrosine_utilization annotation(Placement(transformation(extent = {{-10, -10}, {10, 10}}, rotation = 0, origin = {958, 620})));
  SysBio.Enzyme Protein_synthesis_enzymes11_enzyme_class(k1 = 0.01) annotation(Placement(transformation(extent = {{-10, -10}, {10, 10}}, rotation = 180, origin = {958, 588})));
  SysBio.EElimination Phenylalanine_utilization annotation(Placement(transformation(extent = {{-10, -10}, {10, 10}}, rotation = 0, origin = {878, 620})));
  SysBio.Enzyme Protein_synthesis_enzymes12_enzyme_class(k1 = 0.01) annotation(Placement(transformation(extent = {{-10, -10}, {10, 10}}, rotation = 180, origin = {878, 588})));
  SysBio.Source Tyrosine_dietary_source annotation(Placement(transformation(extent = {{916, 660}, {936, 680}})));
  SysBio.Inhibition PhosphoglycerateDH_Inhibition(ka = 1.0, fi00 = 0.01) annotation(Placement(transformation(extent = {{186, 562}, {206, 582}})));
  SysBio.Enzyme PhosphoglycerateDH_inactive_enzyme_class(k1 = 0.01) annotation(Placement(transformation(extent = {{-10, -10}, {10, 10}}, rotation = 180, origin = {226, 570})));
  SysBio.Inhibition Serine_Transhydroxymethylase_Inhibition(ka = 1.0, fi00 = 0.01) annotation(Placement(transformation(extent = {{-10, -10}, {10, 10}}, rotation = 270, origin = {312, 592})));
  SysBio.Enzyme Serine_Transhydroxymethylase_inactive_enzyme_class(k1 = 0.01) annotation(Placement(transformation(extent = {{-10, -10}, {10, 10}}, rotation = 0, origin = {338, 584})));
  SysBio.Inhibition Methionine_adenosyltransferase_Inhibition(ka = 1.0, fi00 = 0.01) annotation(Placement(transformation(extent = {{-10, -10}, {10, 10}}, rotation = 180, origin = {502, 582})));
  SysBio.Enzyme Methionine_adenosyltransferase_inactive_enzyme_class(k1 = 0.01) annotation(Placement(transformation(extent = {{-10, -10}, {10, 10}}, rotation = 180, origin = {476, 580})));
  SysBio.Inhibition Alanine_Aminotransferase_Inhibition(ka = 1.0, fi00 = 0.01) annotation(Placement(transformation(extent = {{-10, -10}, {10, 10}}, rotation = 270, origin = {498, 326})));
  SysBio.Enzyme Alanine_Aminotransferase_inactive_enzyme_class(k1 = 0.01) annotation(Placement(transformation(extent = {{-10, -10}, {10, 10}}, rotation = 90, origin = {472, 302})));
  SysBio.Inhibition Aspartate_Aminotransferase_Inhibition(ka = 1.0, fi00 = 0.01) annotation(Placement(transformation(extent = {{-10, -10}, {10, 10}}, rotation = 180, origin = {454, 438})));
  SysBio.Enzyme Aspartate_Aminotransferase_inactive_enzyme_class(k1 = 0.01) annotation(Placement(transformation(extent = {{-10, -10}, {10, 10}}, rotation = 180, origin = {428, 436})));
  SysBio.Inhibition Asparagine_synthase__Inhibition(ka = 1.0, fi00 = 0.01) annotation(Placement(transformation(extent = {{-10, -10}, {10, 10}}, rotation = 0, origin = {650, 432})));
  SysBio.Enzyme Asparagine_synthase_inactive_enzyme_class(k1 = 0.01) annotation(Placement(transformation(extent = {{-10, -10}, {10, 10}}, rotation = 180, origin = {680, 432})));
  SysBio.Inhibition Phenylalanine_hydroxylase__Inhibition(ka = 1.0, fi00 = 0.01) annotation(Placement(transformation(extent = {{-10, -10}, {10, 10}}, rotation = 270, origin = {932, 590})));
  SysBio.Enzyme Phenylalanine_hydroxylase_inactive_enzyme_class(k1 = 0.01) annotation(Placement(transformation(extent = {{-10, -10}, {10, 10}}, rotation = 180, origin = {910, 572})));
  SysBio.Inhibition Pyyroline5_Carboxylate_Reductase__Inhibition(ka = 1.0, fi00 = 0.01) annotation(Placement(transformation(extent = {{-10, -10}, {10, 10}}, rotation = 180, origin = {904, 394})));
  SysBio.Enzyme Pyyroline5_Carboxylate_Reductase_inactive_enzyme_class(k1 = 0.01) annotation(Placement(transformation(extent = {{-10, -10}, {10, 10}}, rotation = 0, origin = {880, 408})));
  SysBio.Inhibition Arginine_synthesis_enzymes__Inhibition(ka = 1.0, fi00 = 0.01) annotation(Placement(transformation(extent = {{-10, -10}, {10, 10}}, rotation = 180, origin = {952, 242})));
  SysBio.Enzyme Arginine_synthesis_enzymes_inactive_enzyme_class(k1 = 0.01) annotation(Placement(transformation(extent = {{-10, -10}, {10, 10}}, rotation = 180, origin = {922, 240})));
  SysBio.ESReaction2 Serine_to_Pyruvate_Ammonia(w = 0) annotation(Placement(transformation(extent = {{300, 518}, {320, 538}})));
  SysBio.Metabolite Ammonia_metabolite_class annotation(Placement(transformation(extent = {{346, 530}, {366, 550}})));
  SysBio.Enzyme Serine_Dehydratase_enzyme_class(k1 = 0.01) annotation(Placement(transformation(extent = {{-10, -10}, {10, 10}}, rotation = 180, origin = {310, 504})));
  SysBio.EElimination Ammonia_utilization annotation(Placement(transformation(extent = {{-10, -10}, {10, 10}}, rotation = 0, origin = {406, 532})));
  SysBio.Enzyme Urea_cycle_enzymes_enzyme_class(k1 = 0.01) annotation(Placement(transformation(extent = {{-10, -10}, {10, 10}}, rotation = 180, origin = {406, 502})));
  SysBio.ESReaction2 Cysteine_to_Pyruvate_Ammonia(w = 0) annotation(Placement(transformation(extent = {{-10, -10}, {10, 10}}, rotation = 180, origin = {350, 468})));
  SysBio.EFormation_lin Cystathionine_lyase_formation annotation(Placement(transformation(extent = {{-10, -10}, {10, 10}}, rotation = 270, origin = {860, 840})));
  SysBio.mRNA Cystathionine_lyase_mRNA annotation(Placement(transformation(extent = {{-10, -10}, {10, 10}}, rotation = 0, origin = {860, 872})));
  SysBio.ESReaction2 Glutamine_to_Glutamate_Ammonia(w = 0.0) annotation(Placement(transformation(extent = {{1160, 260}, {1180, 280}})));
  SysBio.Enzyme Glutaminase_enzyme_class(k1 = 0.01) annotation(Placement(transformation(extent = {{-10, -10}, {10, 10}}, rotation = 90, origin = {1162, 242})));
  SysBio.ES2Reaction Glutamate_Ammonia_to_Glutamine(Q0 = 0.01, w = 0.5) annotation(Placement(transformation(extent = {{-10, -10}, {10, 10}}, rotation = 180, origin = {1172, 370})));
  SysBio.Source Valine_dietary_source(switchtime = 0) annotation(Placement(transformation(extent = {{-10, -10}, {10, 10}}, rotation = 180, origin = {1490, -280})));
  SysBio.Metabolite Valine_metabolite_class annotation(Placement(transformation(extent = {{-10, -10}, {10, 10}}, rotation = 0, origin = {1460, -272})));
  SysBio.Metabolite PropionylCoA_metabolite_class annotation(Placement(transformation(extent = {{-10, -10}, {10, 10}}, rotation = 180, origin = {1400, -318})));
  SysBio.Metabolite MethylmalonylCoA_metabolite_class annotation(Placement(transformation(extent = {{-10, -10}, {10, 10}}, rotation = 0, origin = {1250, -302})));
  SysBio.ESReaction Valine_to_PropionylCoA(w = 0.0) annotation(Placement(transformation(extent = {{-10, -10}, {10, 10}}, rotation = 180, origin = {1430, -280})));
  SysBio.ESReaction PropionylCoA_to_MethylmalonylCoA(w = 0.0) annotation(Placement(transformation(extent = {{-10, -10}, {10, 10}}, rotation = 180, origin = {1280, -310})));
  SysBio.ESReaction Valine_to_PropionylCoA3(w = 0.0) annotation(Placement(transformation(extent = {{-10, -10}, {10, 10}}, rotation = 180, origin = {1210, -310})));
  SysBio.Enzyme Valine_degradation_enzymes_enzyme_class(k1 = 0.01) annotation(Placement(transformation(extent = {{-10, -10}, {10, 10}}, rotation = 90, origin = {1422, -242})));
  SysBio.Enzyme PropionylCoA_carboxylase_enzyme_class(k1 = 0.01) annotation(Placement(transformation(extent = {{-10, -10}, {10, 10}}, rotation = 0, origin = {1280, -272})));
  SysBio.Enzyme MethylmalonylCoA_mutase_enzyme_class(k1 = 0.01) annotation(Placement(transformation(extent = {{-10, -10}, {10, 10}}, rotation = 0, origin = {1210, -272})));
  SysBio.ESReaction Alpha_Ketobutyrate_to_PropionylCoA(w = 0.0) annotation(Placement(transformation(extent = {{-10, -10}, {10, 10}}, rotation = 180, origin = {1430, -210})));
  SysBio.Enzyme Alpha_ketoacidDH_enzyme_class(k1 = 0.01) annotation(Placement(transformation(extent = {{-10, -10}, {10, 10}}, rotation = 0, origin = {1430, -172})));
  SysBio.EElimination Valine_utilization annotation(Placement(transformation(extent = {{-10, -10}, {10, 10}}, rotation = 90, origin = {1460, -240})));
  SysBio.Enzyme Protein_synthesis_enzymes14_enzyme_class(k1 = 0.01) annotation(Placement(transformation(extent = {{-10, -10}, {10, 10}}, rotation = 180, origin = {1484, -250})));
  SysBio.EElimination PropionylCoA_utilization annotation(Placement(transformation(extent = {{-10, -10}, {10, 10}}, rotation = 270, origin = {1400, -370})));
  SysBio.Enzyme Protein_synthesis_enzymes15_enzyme_class(k1 = 0.01) annotation(Placement(transformation(extent = {{-10, -10}, {10, 10}}, rotation = 180, origin = {1394, -398})));
  SysBio.EFormation_lin Protein_synthesis_enzymes15_formation annotation(Placement(transformation(extent = {{-10, -10}, {10, 10}}, rotation = 180, origin = {1542, -328})));
  SysBio.mRNA Protein_synthesis_enzymes15_mRNA annotation(Placement(transformation(extent = {{-10, -10}, {10, 10}}, rotation = 270, origin = {1570, -328})));
  SysBio.Source Isoleucine_dietary_source(switchtime = 0) annotation(Placement(transformation(extent = {{-10, -10}, {10, 10}}, rotation = 180, origin = {1490, -330})));
  SysBio.Metabolite Isoleucine_metabolite_class annotation(Placement(transformation(extent = {{-10, -10}, {10, 10}}, rotation = 0, origin = {1460, -322})));
  SysBio.ESReaction Isoleucine_to_PropionylCoA(w = 0.0) annotation(Placement(transformation(extent = {{-10, -10}, {10, 10}}, rotation = 180, origin = {1430, -330})));
  SysBio.Enzyme Isoleucine_degradation_enzymes_enzyme_class(k1 = 0.01) annotation(Placement(transformation(extent = {{-10, -10}, {10, 10}}, rotation = 0, origin = {1430, -302})));
  SysBio.Enzyme Protein_synthesis_enzymes13_enzyme_class(k1 = 0.01) annotation(Placement(transformation(extent = {{-10, -10}, {10, 10}}, rotation = 90, origin = {1476, -370})));
  SysBio.EElimination Isoleucine_utilization annotation(Placement(transformation(extent = {{-10, -10}, {10, 10}}, rotation = 270, origin = {1506, -362})));
  SysBio.Source Histidine_dietary_source(switchtime = 0) annotation(Placement(transformation(extent = {{1140, 160}, {1160, 180}})));
  SysBio.Metabolite Histidine_metabolite_class annotation(Placement(transformation(extent = {{-10, -10}, {10, 10}}, rotation = 180, origin = {1174, 192})));
  SysBio.ESReaction Histidine_to_Glutamate(w = 0.0) annotation(Placement(transformation(extent = {{-10, -10}, {10, 10}}, rotation = 0, origin = {1210, 200})));
  SysBio.Enzyme Histidine_degradation_enzymes_enzyme_class(k1 = 0.01) annotation(Placement(transformation(extent = {{-10, -10}, {10, 10}}, rotation = 180, origin = {1210, 168})));
  SysBio.EElimination Histidine_utilization annotation(Placement(transformation(extent = {{-10, -10}, {10, 10}}, rotation = 270, origin = {1184, 152})));
  SysBio.Enzyme Protein_synthesis_enzymes16_enzyme_class(k1 = 0.01) annotation(Placement(transformation(extent = {{-10, -10}, {10, 10}}, rotation = 90, origin = {1170, 130})));
  SysBio.Source Leucine_dietary_source(switchtime = 0) annotation(Placement(transformation(extent = {{-10, -10}, {10, 10}}, rotation = 180, origin = {1490, -470})));
  SysBio.Metabolite Leucine_metabolite_class annotation(Placement(transformation(extent = {{-10, -10}, {10, 10}}, rotation = 0, origin = {1460, -462})));
  SysBio.EElimination Leucine_utilization annotation(Placement(transformation(extent = {{-10, -10}, {10, 10}}, rotation = 270, origin = {1460, -498})));
  SysBio.Enzyme Protein_synthesis_enzymes17_enzyme_class(k1 = 0.01) annotation(Placement(transformation(extent = {{-10, -10}, {10, 10}}, rotation = 90, origin = {1432, -498})));
  SysBio.ESReaction Leucine_to_HMGCoA(w = 0.0) annotation(Placement(transformation(extent = {{-10, -10}, {10, 10}}, rotation = 180, origin = {1390, -470})));
  SysBio.Enzyme Leucine_metabolism_enzymes_enzyme_class(k1 = 0.01) "multi-step" annotation(Placement(transformation(extent = {{-10, -10}, {10, 10}}, rotation = 0, origin = {1390, -432})));
  SysBio.ESReaction2 Tyrosine_to_Acetoacetate_Fumarate(w = 0.0) annotation(Placement(transformation(extent = {{1000, 630}, {1020, 650}})));
  SysBio.Enzyme Tyrosine_metabolism_enzymes_enzyme_class(k1 = 0.01) annotation(Placement(transformation(extent = {{-10, -10}, {10, 10}}, rotation = 180, origin = {1010, 612})));
  SysBio.Source Tryptophan_dietary_source annotation(Placement(transformation(extent = {{602, 348}, {622, 368}})));
  SysBio.Metabolite Tryptophan_metabolite_class annotation(Placement(transformation(extent = {{-10, -10}, {10, 10}}, rotation = 0, origin = {620, 388})));
  SysBio.EElimination Tryptophan_utilization annotation(Placement(transformation(extent = {{642, 352}, {662, 372}})));
  SysBio.Enzyme Protein_synthesis_enzymes18_enzyme_class(k1 = 0.01) annotation(Placement(transformation(extent = {{-10, -10}, {10, 10}}, rotation = 90, origin = {644, 332})));
  SysBio.ESReaction2 Tryptophan_to_Alanine_Hydroxy_3_Anthranilate(w = 0.0) annotation(Placement(transformation(extent = {{668, 370}, {688, 390}})));
  SysBio.Metabolite Hydroxy_3_Anthranilate_metabolite_class annotation(Placement(transformation(extent = {{-10, -10}, {10, 10}}, rotation = 0, origin = {730, 386})));
  SysBio.Enzyme Tryptophan_metabolism_enzymes_enzyme_class(k1 = 0.01) annotation(Placement(transformation(extent = {{-10, -10}, {10, 10}}, rotation = 180, origin = {678, 348})));
  SysBio.ESReaction Hydroxy_3_Anthranilate_to_AcetoAcetylCoA(w = 0.0) annotation(Placement(transformation(extent = {{760, 368}, {780, 388}})));
  SysBio.Enzyme Tryptophan_metabolism_enzymes1_enzyme_class(k1 = 0.01) annotation(Placement(transformation(extent = {{-10, -10}, {10, 10}}, rotation = 180, origin = {770, 348})));
  SysBio.ES2Reaction Oxoglutarate_Ammonia_to_Glutamate(Q0 = 0.01, w = 0.5) annotation(Placement(transformation(extent = {{-10, -10}, {10, 10}}, rotation = 180, origin = {1270, 370})));
  SysBio.Source Ammonia_dietary_source annotation(Placement(transformation(extent = {{-10, -10}, {10, 10}}, rotation = 180, origin = {364, 510})));
  SysBio.ESReaction Ammonia_to_Carbamoyl_phosphate(w = 0) "mito" annotation(Placement(transformation(extent = {{-10, -10}, {10, 10}}, rotation = 180, origin = {230, 410})));
  SysBio.Metabolite Carbamoyl_phosphate_metabolite_class annotation(Placement(transformation(extent = {{190, 408}, {210, 428}})));
  SysBio.Enzyme Carbamoyl_phosphate_synthetase_enzyme_class(k1 = 0.01) annotation(Placement(transformation(extent = {{-10, -10}, {10, 10}}, rotation = 270, origin = {238, 442})));
  SysBio.ES2Reaction Carbamoyl_phosphate_Ornithine_to_Citrulline(w = 0, Q0 = 0.01) "mito" annotation(Placement(transformation(extent = {{-10, -10}, {10, 10}}, rotation = 180, origin = {170, 406})));
  SysBio.Metabolite Ornithine_metabolite_class annotation(Placement(transformation(extent = {{-10, -10}, {10, 10}}, rotation = 180, origin = {200, 390})));
  SysBio.Enzyme Ornithine_transcarbamoylase_enzyme_class(k1 = 0.01) annotation(Placement(transformation(extent = {{-10, -10}, {10, 10}}, rotation = 270, origin = {178, 442})));
  SysBio.Metabolite Citrulline_metabolite_class annotation(Placement(transformation(extent = {{-10, -10}, {10, 10}}, rotation = 180, origin = {120, 398})));
  SysBio.ES2Reaction Citrulline_to_Argininosuccinate(w = 0, Q0 = 0.01) "mito" annotation(Placement(transformation(extent = {{-10, -10}, {10, 10}}, rotation = 180, origin = {90, 408})));
  SysBio.Enzyme Argininosuccinate_synthetase_enzyme_class(k1 = 0.01) annotation(Placement(transformation(extent = {{-10, -10}, {10, 10}}, rotation = 270, origin = {98, 442})));
  SysBio.Metabolite Argininosuccinate_metabolite_class annotation(Placement(transformation(extent = {{-10, -10}, {10, 10}}, rotation = 180, origin = {60, 400})));
  SysBio.ESReaction2 Argininosuccinate_to_Arginine_Fumarate(w = 0) annotation(Placement(transformation(extent = {{-10, -10}, {10, 10}}, rotation = 180, origin = {18, 408})));
  SysBio.Enzyme Argininosuccinase_enzyme_class(k1 = 0.01) annotation(Placement(transformation(extent = {{-10, -10}, {10, 10}}, rotation = 270, origin = {20, 442})));
  SysBio.ESReaction2 Arginine_to_Urea_Ornithine(w = 0.0) annotation(Placement(transformation(extent = {{1040, 170}, {1060, 190}})));
  SysBio.Metabolite Urea_metabolite_class annotation(Placement(transformation(extent = {{-10, -10}, {10, 10}}, rotation = 0, origin = {1080, 192})));
  SysBio.Enzyme Arginase_enzyme_class(k1 = 0.01) annotation(Placement(transformation(extent = {{-10, -10}, {10, 10}}, rotation = 90, origin = {1026, 160})));
  SysBio.Enzyme Urea_excretion_enzymes_enzyme_class(k1 = 0.01) annotation(Placement(transformation(extent = {{-10, -10}, {10, 10}}, rotation = 90, origin = {1100, 144})));
  SysBio.EElimination Urea_excretion annotation(Placement(transformation(extent = {{1098, 164}, {1118, 184}})));
  SysBio.ES2Reaction2P Glutamic_Semialdehyde_Glutamate_to_Ornithine_Oxoglutarate(Q0 = 0.01, w = 0.0) annotation(Placement(transformation(extent = {{-10, -10}, {10, 10}}, rotation = 180, origin = {830, 282})));
  SysBio.Enzyme Glutamic_Semialdehyde_aminotransferase_enzyme_class(k1 = 0.01) annotation(Placement(transformation(extent = {{-10, -10}, {10, 10}}, rotation = 90, origin = {822, 320})));
  SysBio.EElimination Ornithine_utilization annotation(Placement(transformation(extent = {{-10, -10}, {10, 10}}, rotation = 0, origin = {228, 356})));
  SysBio.Enzyme Ornithine_utilization_enzymes_enzyme_class(k1 = 0.01) annotation(Placement(transformation(extent = {{-10, -10}, {10, 10}}, rotation = 180, origin = {228, 326})));
  SysBio.EFormation_lin Glucokinase_formation(k = 0.02) annotation(Placement(transformation(extent = {{-10, -10}, {10, 10}}, rotation = 270, origin = {-494, 840})));
  SysBio.mRNA Glucokinase_mRNA(k2 = 0.0, switchtime = 0) annotation(Placement(transformation(extent = {{-10, -10}, {10, 10}}, rotation = 270, origin = {-486, 870})));
  SysBio.GeneExpressionControl_positive Glucokinase_Pos_Gene_Regulation_SREBP1c annotation(Placement(transformation(extent = {{-10, -10}, {10, 10}}, rotation = 0, origin = {-504, 1060})));
  SysBio.GeneExpressionControl_positive Glucokinase_Pos_Gene_Regulation_Fructose26Bisphosphate annotation(Placement(transformation(extent = {{-10, -10}, {10, 10}}, rotation = 0, origin = {-504, 1030})));
  SysBio.Enzyme Glucokinase_Regulatory_Protein_active_enzyme_class(k1 = 0.01) annotation(Placement(transformation(extent = {{-10, -10}, {10, 10}}, rotation = 180, origin = {-470, -68})));
  SysBio.Enzyme Glucokinase_Regulatory_Protein_inactive_enzyme_class(k1 = 0.01) annotation(Placement(transformation(extent = {{-10, -10}, {10, 10}}, rotation = 180, origin = {-530, -68})));
  SysBio.Enzyme Glucokinase_inactive_enzyme_class(k1 = 0.01) annotation(Placement(transformation(extent = {{-10, -10}, {10, 10}}, rotation = 180, origin = {-490, -38})));
  SysBio.Inhibition Glucokinase_Inhibition_Glucokinase_Regulatory_Protein(ka = 1.0, fi00 = 0.01) annotation(Placement(transformation(extent = {{-10, -10}, {10, 10}}, rotation = 180, origin = {-464, -36})));
  SysBio.Inhibition Glucokinase_Regulatory_Protein_Inhibition_Glucose(ka = 1.0, fi00 = 0.01) annotation(Placement(transformation(extent = {{-10, -10}, {10, 10}}, rotation = 180, origin = {-500, -66})));
  SysBio.mRNA PPAR_mRNA annotation(Placement(transformation(extent = {{-10, -10}, {10, 10}}, rotation = 270, origin = {-1032, -1630})));
  SysBio.EFormation_lin PPAR_formation(k = 0.02) annotation(Placement(transformation(extent = {{-10, -10}, {10, 10}}, rotation = 90, origin = {-1040, -1600})));
  SysBio.Enzyme GLUT4_inactive_adipocyte_enzyme_class(k1 = 0.01) annotation(Placement(transformation(extent = {{-10, -10}, {10, 10}}, rotation = 0, origin = {-1384, -472})));
  SysBio.Activation GLUT4_Translocation_adipocyte(ka = 1.0, fi00 = 0.01) annotation(Placement(transformation(extent = {{-10, -10}, {10, 10}}, rotation = 180, origin = {-1356, -446})));
  SysBio.EFormation_lin Insulin_receptor_liver_inactive_formation(k = 0.02) annotation(Placement(transformation(extent = {{-10, -10}, {10, 10}}, rotation = 270, origin = {-530, 840})));
  SysBio.mRNA Insulin_receptor_liver_inactive_mRNA annotation(Placement(transformation(extent = {{-10, -10}, {10, 10}}, rotation = 0, origin = {-530, 872})));
  SysBio.EFormation_lin Insulin_receptor_substrates_liver_inactive_formation(k = 0.02) annotation(Placement(transformation(extent = {{-10, -10}, {10, 10}}, rotation = 270, origin = {-570, 840})));
  SysBio.mRNA Insulin_receptor_substrates_liver_inactive_mRNA annotation(Placement(transformation(extent = {{-10, -10}, {10, 10}}, rotation = 0, origin = {-570, 872})));
  SysBio.mRNA Glucose_Transporter_GLUT1_inactive_mRNA(k2 = 0.0, switchtime = 0) annotation(Placement(transformation(extent = {{-10, -10}, {10, 10}}, rotation = 0, origin = {-610, 872})));
  SysBio.EFormation_lin Glucose_Transporter_GLUT1_inactive_formation(k = 0.02) annotation(Placement(transformation(extent = {{-10, -10}, {10, 10}}, rotation = 270, origin = {-610, 840})));
  SysBio.mRNA GLUT4_inactive_mRNA annotation(Placement(transformation(extent = {{-10, -10}, {10, 10}}, rotation = 90, origin = {-2116, 860})));
  SysBio.EFormation_lin GLUT4_inactive_formation(k = 0.02) annotation(Placement(transformation(extent = {{-10, -10}, {10, 10}}, rotation = 0, origin = {-2090, 860})));
  SysBio.mRNA Insulin_receptor_peripheral_tissue_inactive_mRNA annotation(Placement(transformation(extent = {{-10, -10}, {10, 10}}, rotation = 90, origin = {-2114, 358})));
  SysBio.EFormation_lin Insulin_receptor_peripheral_tissue_inactive_formation(k = 0.02) annotation(Placement(transformation(extent = {{-10, -10}, {10, 10}}, rotation = 0, origin = {-2090, 358})));
  SysBio.mRNA Insulin_receptor_adipocyte_inactive_mRNA annotation(Placement(transformation(extent = {{-10, -10}, {10, 10}}, rotation = 180, origin = {-2116, -298})));
  SysBio.EFormation_lin Insulin_receptor_adipocyte_inactive_formation(k = 0.02) annotation(Placement(transformation(extent = {{-10, -10}, {10, 10}}, rotation = 0, origin = {-2090, -290})));
  SysBio.mRNA mTOR_adipocyte_inactive_mRNA annotation(Placement(transformation(extent = {{-10, -10}, {10, 10}}, rotation = 90, origin = {-2116, -320})));
  SysBio.EFormation_lin mTOR_adipocyte_inactive_formation(k = 0.02) annotation(Placement(transformation(extent = {{-10, -10}, {10, 10}}, rotation = 0, origin = {-2090, -320})));
  SysBio.mRNA GLUT4_inactive_adipocyte_mRNA annotation(Placement(transformation(extent = {{-10, -10}, {10, 10}}, rotation = 180, origin = {-2116, -238})));
  SysBio.EFormation_lin GLUT4_inactive_adipocyte_formation(k = 0.02) annotation(Placement(transformation(extent = {{-10, -10}, {10, 10}}, rotation = 0, origin = {-2090, -230})));
  SysBio.mRNA Insulin_transporter_to_blood_inactive_mRNA annotation(Placement(transformation(extent = {{-10, -10}, {10, 10}}, rotation = 90, origin = {-2116, 950})));
  SysBio.EFormation_lin Insulin_transporter_to_blood_inactive_formation(k = 0.02) annotation(Placement(transformation(extent = {{-10, -10}, {10, 10}}, rotation = 0, origin = {-2090, 950})));
  SysBio.mRNA Glucagon_transport_pancreas_to_blood_active_mRNA annotation(Placement(transformation(extent = {{-10, -10}, {10, 10}}, rotation = 90, origin = {-2116, 980})));
  SysBio.EFormation_lin Glucagon_transport_pancreas_to_blood_active_formation(k = 0.02) annotation(Placement(transformation(extent = {{-10, -10}, {10, 10}}, rotation = 0, origin = {-2090, 980})));
  SysBio.EFormation_lin Steroid_enzymes_Formation annotation(Placement(transformation(extent = {{-10, -10}, {10, 10}}, rotation = 90, origin = {-280, -1200})));
  SysBio.mRNA Steroid_enzymes_mRNA annotation(Placement(transformation(extent = {{-10, -10}, {10, 10}}, rotation = 270, origin = {-272, -1226})));
  SysBio.EFormation_lin Bile_acid_synthesis_enzyme_Formation annotation(Placement(transformation(extent = {{-10, -10}, {10, 10}}, rotation = 90, origin = {-204, -1198})));
  SysBio.mRNA Bile_acid_synthesis_enzyme_mRNA annotation(Placement(transformation(extent = {{-10, -10}, {10, 10}}, rotation = 270, origin = {-196, -1226})));
  SysBio.EFormation_lin phosphoglucoisomerase_formation annotation(Placement(transformation(extent = {{-10, -10}, {10, 10}}, rotation = 270, origin = {160, 840})));
  SysBio.mRNA phosphoglucoisomerase_mRNA(k2 = 0.0) annotation(Placement(transformation(extent = {{-10, -10}, {10, 10}}, rotation = 0, origin = {160, 872})));
  SysBio.EFormation_lin Phosphofructokinase_inactive_formation(k = 0.02) annotation(Placement(transformation(extent = {{-10, -10}, {10, 10}}, rotation = 270, origin = {190, 840})));
  SysBio.mRNA Phosphofructokinase_inactive_mRNA(k2 = 0.0) annotation(Placement(transformation(extent = {{-10, -10}, {10, 10}}, rotation = 0, origin = {190, 872})));
  SysBio.EFormation_lin Aldolase_formation annotation(Placement(transformation(extent = {{-10, -10}, {10, 10}}, rotation = 270, origin = {220, 840})));
  SysBio.mRNA Aldolase_mRNA(k2 = 0.0) annotation(Placement(transformation(extent = {{-10, -10}, {10, 10}}, rotation = 0, origin = {220, 872})));
  SysBio.EFormation_lin Pyruvateferredoxinoxidoreductase_formation annotation(Placement(transformation(extent = {{-10, -10}, {10, 10}}, rotation = 180, origin = {1540, -60})));
  SysBio.mRNA Pyruvateferredoxinoxidoreductase_mRNA annotation(Placement(transformation(extent = {{-10, -10}, {10, 10}}, rotation = 270, origin = {1570, -60})));
  SysBio.EFormation_lin Glycerol3PDH_Formation annotation(Placement(transformation(extent = {{-10, -10}, {10, 10}}, rotation = 90, origin = {160, -1200})));
  SysBio.mRNA Glycerol3PDH_mRNA annotation(Placement(transformation(extent = {{-10, -10}, {10, 10}}, rotation = 270, origin = {168, -1226})));
  SysBio.EFormation_lin Glycerokinase_Formation annotation(Placement(transformation(extent = {{-10, -10}, {10, 10}}, rotation = 90, origin = {120, -1200})));
  SysBio.mRNA Glycerokinase_mRNA annotation(Placement(transformation(extent = {{-10, -10}, {10, 10}}, rotation = 270, origin = {128, -1226})));
  SysBio.GeneExpressionControl_positive CD36_Pos_Gene_regulation_TNFA annotation(Placement(transformation(extent = {{-10, -10}, {10, 10}}, rotation = 0, origin = {-1168, -1698})));
  SysBio.Protein TNFA_liver_active_protein_class(Q0 = 1.0, k1 = 0.01) annotation(Placement(transformation(extent = {{-820, -382}, {-800, -362}})));
  SysBio.EFormation_lin TNFA_liver_formation(k = 0.02) annotation(Placement(transformation(extent = {{-10, -10}, {10, 10}}, rotation = 90, origin = {-1200, -1598})));
  SysBio.mRNA TNFA_liver_mRNA annotation(Placement(transformation(extent = {{-10, -10}, {10, 10}}, rotation = 270, origin = {-1192, -1630})));
  SysBio.Inhibition Insulin_receptor_substrates_inactivation(ka = 1) annotation(Placement(transformation(extent = {{-10, -10}, {10, 10}}, rotation = 90, origin = {-816, 620})));
  SysBio.GeneExpressionControl_positive ChREBP_Pos_Gene_regulation_Glucose_active annotation(Placement(transformation(extent = {{-10, -10}, {10, 10}}, rotation = 0, origin = {-500, -1280})));
  SysBio.mRNA ChREBP_mRNA annotation(Placement(transformation(extent = {{-10, -10}, {10, 10}}, rotation = 270, origin = {-482, -1226})));
  SysBio.EFormation_lin ChREBP_formation(k = 0.02) annotation(Placement(transformation(extent = {{-10, -10}, {10, 10}}, rotation = 90, origin = {-490, -1198})));
  SysBio.Protein ChREBP_inactive_protein_class(Q0 = 1, k1 = 0.01) annotation(Placement(transformation(extent = {{-10, -10}, {10, 10}}, rotation = 180, origin = {-490, -368})));
  SysBio.Activation ChREBP_Activation(ka = 1.0, fi00 = 0.01) annotation(Placement(transformation(extent = {{-10, -10}, {10, 10}}, rotation = 180, origin = {-450, -366})));
  SysBio.Protein ChREBP_active_protein_class(Q0 = 1, k1 = 0.01) annotation(Placement(transformation(extent = {{-10, -10}, {10, 10}}, rotation = 180, origin = {-410, -368})));
  SysBio.GeneExpressionControl_positive PyruvateKinase_Pos_Gene_Regulation_ChREBP annotation(Placement(transformation(extent = {{-10, -10}, {10, 10}}, rotation = 0, origin = {362, 1080})));
  SysBio.GeneExpressionControl_positive AcetylCoACarboxylase_Pos_Gene_regulation_ChREBP annotation(Placement(transformation(extent = {{-10, -10}, {10, 10}}, rotation = 0, origin = {1072, -1370})));
  SysBio.GeneExpressionControl_positive FASynthase_Pos_Gene_Regulation_ChREBP annotation(Placement(transformation(extent = {{-10, -10}, {10, 10}}, rotation = 0, origin = {1112, -1370})));
  SysBio.Source Acetate_source(massflow1 = 1.0, massflow2 = 1.0, switchtime = 1.0) annotation(Placement(transformation(extent = {{364, -270}, {384, -250}})));
  SysBio.Metabolite Acetate_metabolite_class annotation(Placement(transformation(extent = {{-10, -10}, {10, 10}}, rotation = 180, origin = {410, -268})));
  SysBio.ESReaction Acetate_to_AcetylCoA(w = 0.5) annotation(Placement(transformation(extent = {{430, -270}, {450, -250}})));
  SysBio.Enzyme AcetylCoA_synthase_enzyme_class(k1 = 0.01) "thiolysis" annotation(Placement(transformation(extent = {{-10, -10}, {10, 10}}, rotation = 90, origin = {432, -290})));
  SysBio.EFormation_lin AcetylCoA_synthase_Formation annotation(Placement(transformation(extent = {{-10, -10}, {10, 10}}, rotation = 180, origin = {1540, -120})));
  SysBio.mRNA AcetylCoA_synthase_mRNA annotation(Placement(transformation(extent = {{-10, -10}, {10, 10}}, rotation = 270, origin = {1570, -120})));
  SysBio.EFormation_lin TriosePhosIsomerase_formation annotation(Placement(transformation(extent = {{-10, -10}, {10, 10}}, rotation = 270, origin = {248, 840})));
  SysBio.mRNA TriosePhosIsomerase_mRNA(k2 = 0.0) annotation(Placement(transformation(extent = {{-10, -10}, {10, 10}}, rotation = 0, origin = {248, 872})));
  SysBio.EFormation_lin Glyceraldehyde3PDH_PGlyceratekinase_PGlyceratemutase_formation annotation(Placement(transformation(extent = {{-10, -10}, {10, 10}}, rotation = 270, origin = {310, 840})));
  SysBio.mRNA Glyceraldehyde3PDH_PGlyceratekinase_PGlyceratemutase_mRNA(k2 = 0.0) annotation(Placement(transformation(extent = {{-10, -10}, {10, 10}}, rotation = 0, origin = {310, 872})));
  SysBio.EFormation_lin Enolase_formation annotation(Placement(transformation(extent = {{-10, -10}, {10, 10}}, rotation = 270, origin = {340, 840})));
  SysBio.mRNA Enolase_mRNA(k2 = 0.0) annotation(Placement(transformation(extent = {{-10, -10}, {10, 10}}, rotation = 0, origin = {340, 872})));
  SysBio.EFormation_lin Oxoglutarate2_dehydrogenase_E1_component_formation annotation(Placement(transformation(extent = {{-10, -10}, {10, 10}}, rotation = 180, origin = {1540, -510})));
  SysBio.mRNA Oxoglutarate2_dehydrogenase_E1_component_mRNA annotation(Placement(transformation(extent = {{-10, -10}, {10, 10}}, rotation = 270, origin = {1570, -510})));
  SysBio.EFormation_lin Oxoglutarate2_dehydrogenase_E2_component_formation annotation(Placement(transformation(extent = {{-10, -10}, {10, 10}}, rotation = 180, origin = {1540, -536})));
  SysBio.mRNA Oxoglutarate2_dehydrogenase_E2_component_mRNA annotation(Placement(transformation(extent = {{-10, -10}, {10, 10}}, rotation = 270, origin = {1570, -536})));
  SysBio.EFormation_lin Fumarate_hydratase_formation annotation(Placement(transformation(extent = {{-10, -10}, {10, 10}}, rotation = 180, origin = {1542, -650})));
  SysBio.mRNA Fumarate_hydratase_mRNA annotation(Placement(transformation(extent = {{-10, -10}, {10, 10}}, rotation = 270, origin = {1568, -650})));
  SysBio.EFormation_lin succinate_dehydrogenase_ubiquinone_formation annotation(Placement(transformation(extent = {{-10, -10}, {10, 10}}, rotation = 180, origin = {1542, -600})));
  SysBio.mRNA succinate_dehydrogenase_ubiquinone_mRNA annotation(Placement(transformation(extent = {{-10, -10}, {10, 10}}, rotation = 270, origin = {1570, -600})));
  SysBio.EFormation_lin SuccinylCoA_synthetase_alpha_subunit_formation annotation(Placement(transformation(extent = {{-10, -10}, {10, 10}}, rotation = 180, origin = {1542, -570})));
  SysBio.mRNA SuccinylCoA_synthetase_alpha_subunit_mRNA annotation(Placement(transformation(extent = {{-10, -10}, {10, 10}}, rotation = 270, origin = {1570, -570})));
  SysBio.mRNA Malic_enzyme_mRNA annotation(Placement(transformation(extent = {{-10, -10}, {10, 10}}, rotation = 270, origin = {1570, 102})));
  SysBio.EFormation_lin Malic_enzyme_formation annotation(Placement(transformation(extent = {{-10, -10}, {10, 10}}, rotation = 180, origin = {1540, 102})));
  SysBio.mRNA Glutaminase_mRNA annotation(Placement(transformation(extent = {{-10, -10}, {10, 10}}, rotation = 270, origin = {1570, 224})));
  SysBio.EFormation_lin Glutaminase_formation annotation(Placement(transformation(extent = {{-10, -10}, {10, 10}}, rotation = 180, origin = {1538, 224})));
  SysBio.EFormation_lin Lactate_Dehydrogenase_formation annotation(Placement(transformation(extent = {{-10, -10}, {10, 10}}, rotation = 270, origin = {400, 840})));
  SysBio.mRNA Lactate_Dehydrogenase_mRNA annotation(Placement(transformation(extent = {{-10, -10}, {10, 10}}, rotation = 0, origin = {400, 872})));
  SysBio.EFormation_lin LDL_receptor_liver_Formation annotation(Placement(transformation(extent = {{-10, -10}, {10, 10}}, rotation = 90, origin = {-1000, -1600})));
  SysBio.mRNA LDL_receptor_liver_mRNA annotation(Placement(transformation(extent = {{-10, -10}, {10, 10}}, rotation = 270, origin = {-992, -1630})));
  SysBio.mRNA UDPGlucosePyrophosphorylase_mRNA annotation(Placement(transformation(extent = {{-10, -10}, {10, 10}}, rotation = 0, origin = {-346, 872})));
  SysBio.EFormation_lin UDPGlucosePyrophosphorylase_formation annotation(Placement(transformation(extent = {{-10, -10}, {10, 10}}, rotation = 270, origin = {-346, 840})));
  SysBio.EFormation_lin BHydroxybutyrateDH_formation annotation(Placement(transformation(extent = {{-10, -10}, {10, 10}}, rotation = 180, origin = {1542, -890})));
  SysBio.mRNA BHydroxybutyrateDH_mRNA annotation(Placement(transformation(extent = {{-10, -10}, {10, 10}}, rotation = 270, origin = {1570, -890})));
  SysBio.mRNA GlycogenSynthase_mRNA annotation(Placement(transformation(extent = {{-10, -10}, {10, 10}}, rotation = 0, origin = {-380, 872})));
  SysBio.EFormation_lin GlycogenSynthase_formation(k = 0.02) annotation(Placement(transformation(extent = {{-10, -10}, {10, 10}}, rotation = 270, origin = {-380, 840})));
  SysBio.EFormation_lin Carbamoyl_phosphate_synthetase_formation annotation(Placement(transformation(extent = {{-10, -10}, {10, 10}}, rotation = 270, origin = {40, 840})));
  SysBio.mRNA Carbamoyl_phosphate_synthetase_mRNA annotation(Placement(transformation(extent = {{-10, -10}, {10, 10}}, rotation = 0, origin = {40, 872})));
  SysBio.mRNA Ornithine_transcarbamoylase_mRNA annotation(Placement(transformation(extent = {{-10, -10}, {10, 10}}, rotation = 0, origin = {10, 872})));
  SysBio.EFormation_lin Ornithine_transcarbamoylase_formation annotation(Placement(transformation(extent = {{-10, -10}, {10, 10}}, rotation = 270, origin = {10, 840})));
  SysBio.EFormation_lin Argininosuccinate_synthetase_formation annotation(Placement(transformation(extent = {{-10, -10}, {10, 10}}, rotation = 270, origin = {-20, 840})));
  SysBio.mRNA Argininosuccinate_synthetase_mRNA annotation(Placement(transformation(extent = {{-10, -10}, {10, 10}}, rotation = 0, origin = {-20, 872})));
  SysBio.EFormation_lin Argininosuccinase_formation annotation(Placement(transformation(extent = {{-10, -10}, {10, 10}}, rotation = 270, origin = {-50, 840})));
  SysBio.mRNA Argininosuccinase_mRNA annotation(Placement(transformation(extent = {{-10, -10}, {10, 10}}, rotation = 0, origin = {-50, 872})));
  SysBio.EFormation_lin MethylmalonylCoA_mutase_formation annotation(Placement(transformation(extent = {{-10, -10}, {10, 10}}, rotation = 180, origin = {1542, -710})));
  SysBio.mRNA MethylmalonylCoA_mutase_mRNA annotation(Placement(transformation(extent = {{-10, -10}, {10, 10}}, rotation = 270, origin = {1568, -710})));
  SysBio.EFormation_lin PropionylCoA_carboxylase_formation annotation(Placement(transformation(extent = {{-10, -10}, {10, 10}}, rotation = 180, origin = {1542, -740})));
  SysBio.mRNA PropionylCoA_carboxylase_mRNA annotation(Placement(transformation(extent = {{-10, -10}, {10, 10}}, rotation = 270, origin = {1570, -740})));
  SysBio.EFormation_lin aSCAP_Formation(k = 0.02) annotation(Placement(transformation(extent = {{-10, -10}, {10, 10}}, rotation = 90, origin = {-400, -1200})));
  SysBio.mRNA aSCAP_mRNA annotation(Placement(transformation(extent = {{-10, -10}, {10, 10}}, rotation = 270, origin = {-392, -1226})));
  SysBio.EFormation_lin iLXRA_Formation(k = 0.02) annotation(Placement(transformation(extent = {{-10, -10}, {10, 10}}, rotation = 90, origin = {-360, -1200})));
  SysBio.mRNA iLXRA_mRNA annotation(Placement(transformation(extent = {{-10, -10}, {10, 10}}, rotation = 270, origin = {-352, -1226})));
  SysBio.EFormation_lin Glycerol_elimination_enzyme_Formation annotation(Placement(transformation(extent = {{-10, -10}, {10, 10}}, rotation = 90, origin = {80, -1200})));
  SysBio.mRNA Glycerol_elimination_enzyme_mRNA annotation(Placement(transformation(extent = {{-10, -10}, {10, 10}}, rotation = 270, origin = {88, -1226})));
  SysBio.EFormation_lin Histidine_degradation_enzymes_Formation annotation(Placement(transformation(extent = {{-10, -10}, {10, 10}}, rotation = 180, origin = {1538, 176})));
  SysBio.mRNA Histidine_degradation_enzymes_mRNA annotation(Placement(transformation(extent = {{-10, -10}, {10, 10}}, rotation = 270, origin = {1570, 176})));
  SysBio.EFormation_lin Protein_synthesis_enzymes16_Formation annotation(Placement(transformation(extent = {{-10, -10}, {10, 10}}, rotation = 180, origin = {1538, 130})));
  SysBio.mRNA Protein_synthesis_enzymes16_mRNA annotation(Placement(transformation(extent = {{-10, -10}, {10, 10}}, rotation = 270, origin = {1570, 130})));
  SysBio.EFormation_lin Urea_excretion_enzymes_Formation annotation(Placement(transformation(extent = {{-10, -10}, {10, 10}}, rotation = 180, origin = {1538, 154})));
  SysBio.mRNA Urea_excretion_enzymes_mRNA annotation(Placement(transformation(extent = {{-10, -10}, {10, 10}}, rotation = 270, origin = {1570, 154})));
  SysBio.mRNA SCRB1_receptor_mRNA annotation(Placement(transformation(extent = {{-10, -10}, {10, 10}}, rotation = 270, origin = {-722, -1630})));
  SysBio.EFormation_lin SCRB1_receptor_formation annotation(Placement(transformation(extent = {{-10, -10}, {10, 10}}, rotation = 90, origin = {-730, -1600})));
  SysBio.mRNA ApolipoproteinA1_mRNA annotation(Placement(transformation(extent = {{-10, -10}, {10, 10}}, rotation = 270, origin = {-752, -1630})));
  SysBio.EFormation_lin ApolipoproteinA1_formation annotation(Placement(transformation(extent = {{-10, -10}, {10, 10}}, rotation = 90, origin = {-760, -1600})));
  SysBio.EFormation_lin A_4_HDL_formation_enzyme_formation annotation(Placement(transformation(extent = {{-10, -10}, {10, 10}}, rotation = 90, origin = {-800, -1600})));
  SysBio.mRNA A_4_HDL_formation_enzymee_mRNA annotation(Placement(transformation(extent = {{-10, -10}, {10, 10}}, rotation = 270, origin = {-792, -1630})));
  SysBio.mRNA lecithin_cholesterol_acyl_transferase_mRNA annotation(Placement(transformation(extent = {{-10, -10}, {10, 10}}, rotation = 270, origin = {-832, -1630})));
  SysBio.EFormation_lin lecithin_cholesterol_acyl_transferase_formation annotation(Placement(transformation(extent = {{-10, -10}, {10, 10}}, rotation = 90, origin = {-840, -1600})));
  SysBio.EFormation_lin Cholesterol_ester_transfer_protein_formation annotation(Placement(transformation(extent = {{-10, -10}, {10, 10}}, rotation = 90, origin = {-880, -1600})));
  SysBio.mRNA Cholesterol_ester_transfer_protein_mRNA annotation(Placement(transformation(extent = {{-10, -10}, {10, 10}}, rotation = 270, origin = {-872, -1630})));
  SysBio.EFormation_lin Hepatic_lipase_Endothelial_lipase_formation annotation(Placement(transformation(extent = {{-10, -10}, {10, 10}}, rotation = 90, origin = {-920, -1600})));
  SysBio.mRNA Hepatic_lipase_Endothelial_lipase_mRNA annotation(Placement(transformation(extent = {{-10, -10}, {10, 10}}, rotation = 270, origin = {-912, -1630})));
  SysBio.mRNA Protein_synthesis_enzymes17_mRNA annotation(Placement(transformation(extent = {{-10, -10}, {10, 10}}, rotation = 270, origin = {1570, -386})));
  SysBio.EFormation_lin Protein_synthesis_enzymes17_formation annotation(Placement(transformation(extent = {{-10, -10}, {10, 10}}, rotation = 180, origin = {1542, -386})));
  SysBio.EFormation_lin Leucine_metabolism_enzymes_formation annotation(Placement(transformation(extent = {{-10, -10}, {10, 10}}, rotation = 180, origin = {1542, -356})));
  SysBio.mRNA Leucine_metabolism_enzymes_mRNA annotation(Placement(transformation(extent = {{-10, -10}, {10, 10}}, rotation = 270, origin = {1570, -356})));
  SysBio.mRNA Protein_synthesis_enzymes13_mRNA annotation(Placement(transformation(extent = {{-10, -10}, {10, 10}}, rotation = 270, origin = {1570, -302})));
  SysBio.EFormation_lin Protein_synthesis_enzymes13_formation annotation(Placement(transformation(extent = {{-10, -10}, {10, 10}}, rotation = 180, origin = {1542, -302})));
  SysBio.EFormation_lin Isoleucine_degradation_enzymes_formation annotation(Placement(transformation(extent = {{-10, -10}, {10, 10}}, rotation = 180, origin = {1540, -270})));
  SysBio.mRNA Isoleucine_degradation_enzymes_mRNA annotation(Placement(transformation(extent = {{-10, -10}, {10, 10}}, rotation = 270, origin = {1570, -270})));
  SysBio.EFormation_lin Protein_synthesis_enzymes14_formation annotation(Placement(transformation(extent = {{-10, -10}, {10, 10}}, rotation = 180, origin = {1540, -242})));
  SysBio.mRNA Protein_synthesis_enzymes14_mRNA annotation(Placement(transformation(extent = {{-10, -10}, {10, 10}}, rotation = 270, origin = {1570, -242})));
  SysBio.EFormation_lin Valine_degradation_enzymes_formation annotation(Placement(transformation(extent = {{-10, -10}, {10, 10}}, rotation = 180, origin = {1540, -214})));
  SysBio.mRNA Valine_degradation_enzymes_mRNA annotation(Placement(transformation(extent = {{-10, -10}, {10, 10}}, rotation = 270, origin = {1570, -214})));
  SysBio.EFormation_lin Alpha_ketoacidDH_formation annotation(Placement(transformation(extent = {{-10, -10}, {10, 10}}, rotation = 180, origin = {1540, -180})));
  SysBio.mRNA Alpha_ketoacidDH_mRNA annotation(Placement(transformation(extent = {{-10, -10}, {10, 10}}, rotation = 270, origin = {1570, -180})));
  SysBio.EFormation_lin Arginase_Formation annotation(Placement(transformation(extent = {{-10, -10}, {10, 10}}, rotation = 180, origin = {1538, 200})));
  SysBio.mRNA Arginase_mRNA annotation(Placement(transformation(extent = {{-10, -10}, {10, 10}}, rotation = 270, origin = {1570, 200})));
  SysBio.EFormation_lin Protein_synthesis_enzymes1_formation annotation(Placement(transformation(extent = {{-10, -10}, {10, 10}}, rotation = 180, origin = {1538, 250})));
  SysBio.mRNA Protein_synthesis_enzymes1_mRNA annotation(Placement(transformation(extent = {{-10, -10}, {10, 10}}, rotation = 270, origin = {1570, 250})));
  SysBio.mRNA Protein_synthesis_enzymes2_mRNA annotation(Placement(transformation(extent = {{-10, -10}, {10, 10}}, rotation = 270, origin = {1570, 276})));
  SysBio.EFormation_lin Protein_synthesis_enzymes2_formation annotation(Placement(transformation(extent = {{-10, -10}, {10, 10}}, rotation = 180, origin = {1538, 276})));
  SysBio.EFormation_lin Arginine_synthesis_enzymes_active_formation(k = 0.02) annotation(Placement(transformation(extent = {{-10, -10}, {10, 10}}, rotation = 180, origin = {1538, 326})));
  SysBio.mRNA Arginine_synthesis_enzymes_active_mRNA annotation(Placement(transformation(extent = {{-10, -10}, {10, 10}}, rotation = 270, origin = {1570, 326})));
  SysBio.EFormation_lin Protein_synthesis_enzymes3_formation annotation(Placement(transformation(extent = {{-10, -10}, {10, 10}}, rotation = 180, origin = {1538, 350})));
  SysBio.mRNA Protein_synthesis_enzymes3_mRNA annotation(Placement(transformation(extent = {{-10, -10}, {10, 10}}, rotation = 270, origin = {1570, 350})));
  SysBio.EFormation_lin GlutamateDH_formation annotation(Placement(transformation(extent = {{-10, -10}, {10, 10}}, rotation = 180, origin = {1538, 374})));
  SysBio.mRNA GlutamateDH_mRNA annotation(Placement(transformation(extent = {{-10, -10}, {10, 10}}, rotation = 270, origin = {1570, 374})));
  SysBio.EFormation_lin Glutamine_synthetase_formation annotation(Placement(transformation(extent = {{-10, -10}, {10, 10}}, rotation = 180, origin = {1538, 398})));
  SysBio.mRNA Glutamine_synthetase_mRNA annotation(Placement(transformation(extent = {{-10, -10}, {10, 10}}, rotation = 270, origin = {1570, 398})));
  SysBio.EFormation_lin Gamma_Glutamyl_Transferase_Glutamate5PDH_formation annotation(Placement(transformation(extent = {{-10, -10}, {10, 10}}, rotation = 180, origin = {1538, 448})));
  SysBio.mRNA Gamma_Glutamyl_Transferase_Glutamate5PDH_mRNA annotation(Placement(transformation(extent = {{-10, -10}, {10, 10}}, rotation = 270, origin = {1570, 448})));
  SysBio.EFormation_lin Pyyroline5_Carboxylate_Reductase_active_formation(k = 0.02) annotation(Placement(transformation(extent = {{-10, -10}, {10, 10}}, rotation = 180, origin = {1538, 474})));
  SysBio.mRNA Pyyroline5_Carboxylate_Reductase_active_mRNA annotation(Placement(transformation(extent = {{-10, -10}, {10, 10}}, rotation = 270, origin = {1570, 474})));
  SysBio.mRNA Glutamic_Semialdehyde_aminotransferase_mRNA annotation(Placement(transformation(extent = {{-10, -10}, {10, 10}}, rotation = 270, origin = {1570, 500})));
  SysBio.EFormation_lin Glutamic_Semialdehyde_aminotransferase_formation annotation(Placement(transformation(extent = {{-10, -10}, {10, 10}}, rotation = 180, origin = {1538, 500})));
  SysBio.EFormation_lin Tryptophan_metabolism_enzymes1_formation annotation(Placement(transformation(extent = {{-10, -10}, {10, 10}}, rotation = 180, origin = {1538, 524})));
  SysBio.mRNA Tryptophan_metabolism_enzymes1_mRNA annotation(Placement(transformation(extent = {{-10, -10}, {10, 10}}, rotation = 270, origin = {1570, 524})));
  SysBio.EFormation_lin Tryptophan_metabolism_enzymes_formation annotation(Placement(transformation(extent = {{-10, -10}, {10, 10}}, rotation = 180, origin = {1538, 550})));
  SysBio.mRNA Tryptophan_metabolism_enzymes_mRNA annotation(Placement(transformation(extent = {{-10, -10}, {10, 10}}, rotation = 270, origin = {1570, 550})));
  SysBio.EFormation_lin Protein_synthesis_enzymes18_formation annotation(Placement(transformation(extent = {{-10, -10}, {10, 10}}, rotation = 180, origin = {1538, 576})));
  SysBio.mRNA Protein_synthesis_enzymes18_mRNA annotation(Placement(transformation(extent = {{-10, -10}, {10, 10}}, rotation = 270, origin = {1570, 576})));
  SysBio.EFormation_lin Protein_synthesis_enzymes6_formation annotation(Placement(transformation(extent = {{-10, -10}, {10, 10}}, rotation = 180, origin = {1538, 602})));
  SysBio.mRNA Protein_synthesis_enzymes6_mRNA annotation(Placement(transformation(extent = {{-10, -10}, {10, 10}}, rotation = 270, origin = {1570, 602})));
  SysBio.EFormation_lin Asparagine_synthase_active_formation(k = 0.02) annotation(Placement(transformation(extent = {{-10, -10}, {10, 10}}, rotation = 180, origin = {1538, 628})));
  SysBio.mRNA Asparagine_synthase_active_mRNA annotation(Placement(transformation(extent = {{-10, -10}, {10, 10}}, rotation = 270, origin = {1570, 628})));
  SysBio.EFormation_lin Protein_synthesis_enzymes4_formation annotation(Placement(transformation(extent = {{-10, -10}, {10, 10}}, rotation = 180, origin = {1538, 654})));
  SysBio.mRNA Protein_synthesis_enzymes4_mRNA annotation(Placement(transformation(extent = {{-10, -10}, {10, 10}}, rotation = 270, origin = {1570, 654})));
  SysBio.EFormation_lin Aspartate_Aminotransferase_active_formation(k = 0.02) annotation(Placement(transformation(extent = {{-10, -10}, {10, 10}}, rotation = 180, origin = {1538, 680})));
  SysBio.mRNA Aspartate_Aminotransferase_active_mRNA annotation(Placement(transformation(extent = {{-10, -10}, {10, 10}}, rotation = 270, origin = {1570, 680})));
  SysBio.EFormation_lin Tyrosine_metabolism_enzymes_formation annotation(Placement(transformation(extent = {{-10, -10}, {10, 10}}, rotation = 270, origin = {1050, 800})));
  SysBio.mRNA Tyrosine_metabolism_enzymes_mRNA annotation(Placement(transformation(extent = {{-10, -10}, {10, 10}}, rotation = 0, origin = {1050, 832})));
  SysBio.mRNA Protein_synthesis_enzymes11_mRNA annotation(Placement(transformation(extent = {{-10, -10}, {10, 10}}, rotation = 0, origin = {1020, 832})));
  SysBio.EFormation_lin Protein_synthesis_enzymes11_formation annotation(Placement(transformation(extent = {{-10, -10}, {10, 10}}, rotation = 270, origin = {1020, 800})));
  SysBio.mRNA Phenylalanine_hydroxylase_active_mRNA annotation(Placement(transformation(extent = {{-10, -10}, {10, 10}}, rotation = 0, origin = {980, 832})));
  SysBio.EFormation_lin Phenylalanine_hydroxylase_active_formation(k = 0.02) annotation(Placement(transformation(extent = {{-10, -10}, {10, 10}}, rotation = 270, origin = {980, 800})));
  SysBio.mRNA Protein_synthesis_enzymes12_mRNA annotation(Placement(transformation(extent = {{-10, -10}, {10, 10}}, rotation = 0, origin = {950, 832})));
  SysBio.EFormation_lin Protein_synthesis_enzymes12_formation annotation(Placement(transformation(extent = {{-10, -10}, {10, 10}}, rotation = 270, origin = {950, 800})));
  SysBio.mRNA Protein_synthesis_enzymes9_mRNA annotation(Placement(transformation(extent = {{-10, -10}, {10, 10}}, rotation = 0, origin = {920, 872})));
  SysBio.EFormation_lin Protein_synthesis_enzymes9_formation annotation(Placement(transformation(extent = {{-10, -10}, {10, 10}}, rotation = 270, origin = {920, 840})));
  SysBio.mRNA Alpha_ketobutyrate_Elimination_enzyme_mRNA annotation(Placement(transformation(extent = {{-10, -10}, {10, 10}}, rotation = 0, origin = {890, 872})));
  SysBio.EFormation_lin Alpha_ketobutyrate_Elimination_enzyme_formation annotation(Placement(transformation(extent = {{-10, -10}, {10, 10}}, rotation = 270, origin = {890, 840})));
  SysBio.mRNA Cystathione_synthase_mRNA annotation(Placement(transformation(extent = {{-10, -10}, {10, 10}}, rotation = 0, origin = {830, 872})));
  SysBio.EFormation_lin Cystathione_synthase_formation annotation(Placement(transformation(extent = {{-10, -10}, {10, 10}}, rotation = 270, origin = {830, 840})));
  SysBio.mRNA Methionine_adenosyltransferase_active_mRNA annotation(Placement(transformation(extent = {{-10, -10}, {10, 10}}, rotation = 0, origin = {800, 872})));
  SysBio.EFormation_lin Methionine_adenosyltransferase_active_formation(k = 0.02) annotation(Placement(transformation(extent = {{-10, -10}, {10, 10}}, rotation = 270, origin = {800, 840})));
  SysBio.mRNA Methionine_synthase_mRNA annotation(Placement(transformation(extent = {{-10, -10}, {10, 10}}, rotation = 0, origin = {770, 872})));
  SysBio.EFormation_lin Methionine_synthase_formation annotation(Placement(transformation(extent = {{-10, -10}, {10, 10}}, rotation = 270, origin = {770, 840})));
  SysBio.mRNA Protein_synthesis_enzymes10_mRNA annotation(Placement(transformation(extent = {{-10, -10}, {10, 10}}, rotation = 0, origin = {740, 872})));
  SysBio.EFormation_lin Protein_synthesis_enzymes10_formation annotation(Placement(transformation(extent = {{-10, -10}, {10, 10}}, rotation = 270, origin = {740, 840})));
  SysBio.mRNA Urea_cycle_enzymes_mRNA annotation(Placement(transformation(extent = {{-10, -10}, {10, 10}}, rotation = 0, origin = {710, 872})));
  SysBio.EFormation_lin Urea_cycle_enzymes_formation annotation(Placement(transformation(extent = {{-10, -10}, {10, 10}}, rotation = 270, origin = {710, 840})));
  SysBio.mRNA Serine_Dehydratase_mRNA annotation(Placement(transformation(extent = {{-10, -10}, {10, 10}}, rotation = 0, origin = {680, 872})));
  SysBio.EFormation_lin Serine_Dehydratase_formation annotation(Placement(transformation(extent = {{-10, -10}, {10, 10}}, rotation = 270, origin = {680, 840})));
  SysBio.mRNA Protein_synthesis_enzymes8_mRNA annotation(Placement(transformation(extent = {{-10, -10}, {10, 10}}, rotation = 0, origin = {650, 872})));
  SysBio.EFormation_lin Protein_synthesis_enzymes8_formation annotation(Placement(transformation(extent = {{-10, -10}, {10, 10}}, rotation = 270, origin = {650, 840})));
  SysBio.mRNA Serine_Transhydroxymethylase_active_mRNA annotation(Placement(transformation(extent = {{-10, -10}, {10, 10}}, rotation = 0, origin = {620, 872})));
  SysBio.EFormation_lin Serine_Transhydroxymethylase_active_formation(k = 0.02) annotation(Placement(transformation(extent = {{-10, -10}, {10, 10}}, rotation = 270, origin = {620, 840})));
  SysBio.mRNA Protein_synthesis_enzymes7_mRNA annotation(Placement(transformation(extent = {{-10, -10}, {10, 10}}, rotation = 0, origin = {590, 872})));
  SysBio.EFormation_lin Protein_synthesis_enzymes7_formation annotation(Placement(transformation(extent = {{-10, -10}, {10, 10}}, rotation = 270, origin = {590, 840})));
  SysBio.mRNA Serine_Phosphatase_mRNA annotation(Placement(transformation(extent = {{-10, -10}, {10, 10}}, rotation = 0, origin = {560, 872})));
  SysBio.EFormation_lin Serine_Phosphatase_formation annotation(Placement(transformation(extent = {{-10, -10}, {10, 10}}, rotation = 270, origin = {560, 840})));
  SysBio.mRNA PhosphoglycerateDH_active_mRNA annotation(Placement(transformation(extent = {{-10, -10}, {10, 10}}, rotation = 0, origin = {530, 872})));
  SysBio.EFormation_lin PhosphoglycerateDH_active_formation(k = 0.02) annotation(Placement(transformation(extent = {{-10, -10}, {10, 10}}, rotation = 270, origin = {530, 840})));
  SysBio.mRNA Serine_Aminotransferase_mRNA annotation(Placement(transformation(extent = {{-10, -10}, {10, 10}}, rotation = 0, origin = {500, 872})));
  SysBio.EFormation_lin Serine_Aminotransferase_formation annotation(Placement(transformation(extent = {{-10, -10}, {10, 10}}, rotation = 270, origin = {500, 840})));
  SysBio.mRNA Transaldolase_mRNA annotation(Placement(transformation(extent = {{-10, -10}, {10, 10}}, rotation = 0, origin = {-80, 872})));
  SysBio.EFormation_lin Transaldolase_formation annotation(Placement(transformation(extent = {{-10, -10}, {10, 10}}, rotation = 270, origin = {-80, 840})));
  SysBio.mRNA Phosphopentose_epimerase_mRNA annotation(Placement(transformation(extent = {{-10, -10}, {10, 10}}, rotation = 0, origin = {-140, 872})));
  SysBio.EFormation_lin Phosphopentose_epimerase_formation annotation(Placement(transformation(extent = {{-10, -10}, {10, 10}}, rotation = 270, origin = {-140, 840})));
  SysBio.mRNA Phosphopentose_isomerase_mRNA annotation(Placement(transformation(extent = {{-10, -10}, {10, 10}}, rotation = 0, origin = {-170, 872})));
  SysBio.EFormation_lin Phosphopentose_isomerase_formation annotation(Placement(transformation(extent = {{-10, -10}, {10, 10}}, rotation = 270, origin = {-170, 840})));
  SysBio.mRNA Glucose6PDH_Lactonase_6PhosphoGluconateDH_mRNA annotation(Placement(transformation(extent = {{-10, -10}, {10, 10}}, rotation = 0, origin = {-200, 872})));
  SysBio.EFormation_lin Glucose6PDH_Lactonase_6PhosphoGluconateDH_formation annotation(Placement(transformation(extent = {{-10, -10}, {10, 10}}, rotation = 270, origin = {-200, 840})));
  SysBio.mRNA Ornithine_utilization_enzymes_mRNA annotation(Placement(transformation(extent = {{-10, -10}, {10, 10}}, rotation = 0, origin = {70, 872})));
  SysBio.EFormation_lin Ornithine_utilization_enzymes_formation annotation(Placement(transformation(extent = {{-10, -10}, {10, 10}}, rotation = 270, origin = {70, 840})));
  SysBio.EFormation_lin Protein_synthesis_enzymes5_formation annotation(Placement(transformation(extent = {{-10, -10}, {10, 10}}, rotation = 180, origin = {1538, 708})));
  SysBio.mRNA Protein_synthesis_enzymes5_mRNA annotation(Placement(transformation(extent = {{-10, -10}, {10, 10}}, rotation = 270, origin = {1570, 708})));
  SysBio.EFormation_lin Alanine_Aminotransferase_active_formation(k = 0.02) annotation(Placement(transformation(extent = {{-10, -10}, {10, 10}}, rotation = 180, origin = {1538, 734})));
  SysBio.mRNA Alanine_Aminotransferase_active_mRNA annotation(Placement(transformation(extent = {{-10, -10}, {10, 10}}, rotation = 270, origin = {1570, 734})));
  SysBio.ES2Reaction AcetylCoA_AcetoacetylCoA_to_HMGCoA(Q0 = 0.01, w = 0) annotation(Placement(transformation(extent = {{-10, -10}, {10, 10}}, rotation = 0, origin = {850, -550})));
  SysBio.ESReaction2 HMGCoA_to_Acetoacetate(w = 0) annotation(Placement(transformation(extent = {{920, -560}, {940, -540}})));
  SysBio.ES2Reaction2P SuccinylCoA_Acetoacetate_to_Succinate_AcetoacetylCoA(w = 0.1) annotation(Placement(transformation(extent = {{-10, -10}, {10, 10}}, rotation = 180, origin = {998, -338})));
  SysBio.Enzyme succinylCoA_acetoacetate_CoA_transferase_enzyme_class(k1 = 0.01) annotation(Placement(transformation(extent = {{-10, -10}, {10, 10}}, rotation = 90, origin = {972, -358})));
  SysBio.EFormation_lin succinylCoA_acetoacetate_CoA_transferase_formation annotation(Placement(transformation(extent = {{-10, -10}, {10, 10}}, rotation = 180, origin = {1542, -770})));
  SysBio.mRNA succinylCoA_acetoacetate_CoA_transferase_mRNA annotation(Placement(transformation(extent = {{-10, -10}, {10, 10}}, rotation = 270, origin = {1570, -770})));
  SysBio.ESReaction Acetoacetate_to_Acetone(w = 0, M = 1) annotation(Placement(transformation(extent = {{-10, -10}, {10, 10}}, rotation = 270, origin = {1072, -590})));
  SysBio.Metabolite Acetone_metabolite_class annotation(Placement(transformation(extent = {{-10, -10}, {10, 10}}, rotation = 90, origin = {1064, -624})));
  SysBio.EElimination Acetone_Elimination annotation(Placement(transformation(extent = {{1070, -660}, {1090, -640}})));
  SysBio.Enzyme Acetoacetate_decarboxylase_enzyme_class(k1 = 0.01) annotation(Placement(transformation(extent = {{-10, -10}, {10, 10}}, rotation = 90, origin = {1040, -590})));
  SysBio.EFormation_lin Acetoacetate_decarboxylase_formation annotation(Placement(transformation(extent = {{-10, -10}, {10, 10}}, rotation = 180, origin = {1542, -860})));
  SysBio.mRNA Acetoacetate_decarboxylase_mRNA annotation(Placement(transformation(extent = {{-10, -10}, {10, 10}}, rotation = 270, origin = {1570, -860})));
  SysBio.Enzyme Acetone_elimination_enzyme_enzyme_class(k1 = 0.01) annotation(Placement(transformation(extent = {{-10, -10}, {10, 10}}, rotation = 180, origin = {1080, -676})));
  SysBio.EFormation_lin Acetone_elimination_enzyme_formation annotation(Placement(transformation(extent = {{-10, -10}, {10, 10}}, rotation = 180, origin = {1542, -830})));
  SysBio.mRNA Acetone_elimination_enzyme_mRNA annotation(Placement(transformation(extent = {{-10, -10}, {10, 10}}, rotation = 270, origin = {1570, -830})));
  SysBio.ESReaction MalonylCoA_to_AcetylCoA(w = 0) annotation(Placement(transformation(extent = {{-10, -10}, {10, 10}}, rotation = 180, origin = {660, -280})));
  SysBio.Enzyme MalonylCoA_decarboxylase_enzyme_class(k1 = 0.01) annotation(Placement(transformation(extent = {{-10, -10}, {10, 10}}, rotation = 270, origin = {708, -272})));
  SysBio.EFormation_lin MalonylCoA_decarboxylase_formation annotation(Placement(transformation(extent = {{-10, -10}, {10, 10}}, rotation = 180, origin = {1540, -30})));
  SysBio.mRNA MalonylCoA_decarboxylase_mRNA annotation(Placement(transformation(extent = {{-10, -10}, {10, 10}}, rotation = 270, origin = {1570, -30})));
  SysBio.ESReaction MalonylCoA_to_AcetylCoA_cyto(w = 0) annotation(Placement(transformation(extent = {{-10, -10}, {10, 10}}, rotation = 90, origin = {670, -242})));
  SysBio.ESReaction Pyruvate_to_Lactate(w = 0.0) annotation(Placement(transformation(extent = {{-10, -10}, {10, 10}}, rotation = 270, origin = {438, 60})));
  SysBio.EElimination Lactate_utilization annotation(Placement(transformation(extent = {{-10, -10}, {10, 10}}, rotation = 0, origin = {480, 44})));
  SysBio.Enzyme Lactate_utilization_enzyme_enzyme_class(k1 = 0.01) annotation(Placement(transformation(extent = {{-10, -10}, {10, 10}}, rotation = 270, origin = {488, 18})));
  SysBio.EFormation_lin Lactate_utilization_enzyme_formation annotation(Placement(transformation(extent = {{-10, -10}, {10, 10}}, rotation = 270, origin = {460, 840})));
  SysBio.mRNA Lactate_utilization_enzyme_mRNA annotation(Placement(transformation(extent = {{-10, -10}, {10, 10}}, rotation = 0, origin = {460, 872})));
  SysBio.Inhibition Glucagon_Inhibition(ka = 1.0, fi00 = 0.01) annotation(Placement(transformation(extent = {{-10, -10}, {10, 10}}, rotation = 180, origin = {-1390, 968})));
  SysBio.ES2Reaction MAG_to_DAG(w = 0, Q0 = 0.01) annotation(Placement(transformation(extent = {{-10, -10}, {10, 10}}, rotation = 180, origin = {-200, -796})));
  SysBio.Enzyme MGAT_enzyme_enzyme_class(k1 = 0.01) annotation(Placement(transformation(extent = {{-10, -10}, {10, 10}}, rotation = 270, origin = {-112, -1170})));
  SysBio.EFormation_lin MGAT_Formation annotation(Placement(transformation(extent = {{-10, -10}, {10, 10}}, rotation = 90, origin = {-120, -1198})));
  SysBio.mRNA MGAT_mRNA annotation(Placement(transformation(extent = {{-10, -10}, {10, 10}}, rotation = 270, origin = {-112, -1226})));
  SysBio.EElimination Membrane_formation annotation(Placement(transformation(extent = {{-90, -854}, {-70, -834}})));
  SysBio.Enzyme Glycerophospholipid_synthesis_enzymes_enzyme_class(k1 = 0.01) annotation(Placement(transformation(extent = {{-10, -10}, {10, 10}}, rotation = 270, origin = {-72, -1170})));
  SysBio.EFormation_lin Glycerophospholipid_synthesis_enzyme_Formation annotation(Placement(transformation(extent = {{-10, -10}, {10, 10}}, rotation = 90, origin = {-80, -1198})));
  SysBio.mRNA Glycerophospholipid_synthesis_enzyme_mRNA annotation(Placement(transformation(extent = {{-10, -10}, {10, 10}}, rotation = 270, origin = {-72, -1226})));
  SysBio.ES2Reaction DAG_Choline_to_PC(w = 0, Q0 = 0.01) annotation(Placement(transformation(extent = {{-10, -10}, {10, 10}}, rotation = 0, origin = {-200, -848})));
  SysBio.Substance Phosphatidylcholine_metabolite_class(Q0 = 1.0) annotation(Placement(transformation(extent = {{-10, -10}, {10, 10}}, rotation = 180, origin = {-150, -852})));
  SysBio.Substance Choline_metabolite_class(Q0 = 1.0) annotation(Placement(transformation(extent = {{-10, -10}, {10, 10}}, rotation = 180, origin = {-220, -870})));
  SysBio.Source Choline_source(massflow1 = 1.0, massflow2 = 1.0, switchtime = 0) annotation(Placement(transformation(extent = {{-10, -10}, {10, 10}}, rotation = 180, origin = {-182, -862})));
  SysBio.Enzyme choline_diacylglycerol_cholinephosphotransferase_enzyme_class(k1 = 0.01) annotation(Placement(transformation(extent = {{-10, -10}, {10, 10}}, rotation = 270, origin = {-152, -1170})));
  SysBio.EFormation_lin choline_diacylglycerol_cholinephosphotransferase_Formation annotation(Placement(transformation(extent = {{-10, -10}, {10, 10}}, rotation = 90, origin = {-160, -1198})));
  SysBio.mRNA choline_diacylglycerol_cholinephosphotransferase_mRNA annotation(Placement(transformation(extent = {{-10, -10}, {10, 10}}, rotation = 270, origin = {-152, -1226})));
  SysBio.EElimination DAG_Elimination annotation(Placement(transformation(extent = {{-308, -626}, {-288, -606}})));
  SysBio.Enzyme DAG_elimination_enzyme_enzyme_class(k1 = 0.01) annotation(Placement(transformation(extent = {{-10, -10}, {10, 10}}, rotation = 180, origin = {-298, -648})));
  SysBio.EFormation_lin DAG_elimination_enzyme_Formation annotation(Placement(transformation(extent = {{-10, -10}, {10, 10}}, rotation = 90, origin = {320, -1200})));
  SysBio.mRNA DAG_elimination_enzyme_mRNA annotation(Placement(transformation(extent = {{-10, -10}, {10, 10}}, rotation = 270, origin = {328, -1226})));
  SysBio.ESReaction2 PC_to_PA_Choline(w = 0) annotation(Placement(transformation(extent = {{-152, -824}, {-132, -804}})));
  SysBio.Enzyme PC_breakdown_enzyme_enzyme_class(k1 = 0.01) annotation(Placement(transformation(extent = {{-10, -10}, {10, 10}}, rotation = 270, origin = {-32, -1170})));
  SysBio.EFormation_lin PC_breakdown_enzyme_Formation annotation(Placement(transformation(extent = {{-10, -10}, {10, 10}}, rotation = 90, origin = {-40, -1198})));
  SysBio.mRNA PC_breakdown_enzyme_mRNA annotation(Placement(transformation(extent = {{-10, -10}, {10, 10}}, rotation = 270, origin = {-32, -1226})));
  SysBio.EElimination Choline_Elimination annotation(Placement(transformation(extent = {{38, -910}, {58, -890}})));
  SysBio.Enzyme Choline_elimination_enzyme_enzyme_class(k1 = 0.01) annotation(Placement(transformation(extent = {{-10, -10}, {10, 10}}, rotation = 270, origin = {62, -930})));
  SysBio.EFormation_lin Choline_elimination_enzyme_Formation annotation(Placement(transformation(extent = {{-10, -10}, {10, 10}}, rotation = 90, origin = {40, -1198})));
  SysBio.mRNA Choline_elimination_enzyme_mRNA annotation(Placement(transformation(extent = {{-10, -10}, {10, 10}}, rotation = 270, origin = {48, -1226})));
  SysBio.GeneExpressionControl_positive HMGCoASynthase_Pos_Gene_Regulation_PPARA annotation(Placement(transformation(extent = {{-10, -10}, {10, 10}}, rotation = 180, origin = {1674, -948})));
  SysBio.GeneExpressionControl_positive HMGCoALyase_Pos_Gene_Regulation_PPARA annotation(Placement(transformation(extent = {{-10, -10}, {10, 10}}, rotation = 180, origin = {1674, -916})));
  SysBio.GeneExpressionControl_negative StearoylCoADesaturase_Neg_Gene_Regulation_Palmitoleate annotation(Placement(transformation(extent = {{-10, -10}, {10, 10}}, rotation = 180, origin = {1652, -138})));
  SysBio.ES2Reaction Palmitate_to_Keto3Sphingosine(w = 0, Q0 = 0.01) annotation(Placement(transformation(extent = {{-10, -10}, {10, 10}}, rotation = 0, origin = {970, -750})));
  SysBio.Metabolite Keto3Sphingosine_Sphinganine_Dihydroceramide_metabolite_class annotation(Placement(transformation(extent = {{1000, -752}, {1020, -732}})));
  SysBio.Enzyme Serine_palmitoyl_transferase_enzyme_class(k1 = 0.01) annotation(Placement(transformation(extent = {{-10, -10}, {10, 10}}, rotation = 270, origin = {978, -780})));
  SysBio.EFormation_lin Serine_palmitoyl_transferase_formation annotation(Placement(transformation(extent = {{-10, -10}, {10, 10}}, rotation = 90, origin = {1160, -1200})));
  SysBio.mRNA Serine_palmitoyl_transferase_mRNA annotation(Placement(transformation(extent = {{-10, -10}, {10, 10}}, rotation = 270, origin = {1168, -1230})));
  SysBio.ESReaction Keto3Sphingosine_to_Sphinganine_to_Dihydroceramide(w = 0) annotation(Placement(transformation(extent = {{1030, -760}, {1050, -740}})));
  SysBio.Enzyme Keto3Sphingosine_Reductase_Ceramide_Synthase_Dihydroceramide_Desaturase_enzyme_class(k1 = 0.01) annotation(Placement(transformation(extent = {{-10, -10}, {10, 10}}, rotation = 270, origin = {1048, -780})));
  SysBio.EFormation_lin Keto3Sphingosine_Reductase_Ceramide_Synthase_Dihydroceramide_Desaturase_formation annotation(Placement(transformation(extent = {{-10, -10}, {10, 10}}, rotation = 90, origin = {1190, -1200})));
  SysBio.mRNA Keto3Sphingosine_Reductase_Ceramide_Synthase_Dihydroceramide_Desaturase_mRNA annotation(Placement(transformation(extent = {{-10, -10}, {10, 10}}, rotation = 270, origin = {1198, -1230})));
  SysBio.Metabolite Ceramide_metabolite_class annotation(Placement(transformation(extent = {{1180, -752}, {1200, -732}})));
  SysBio.EElimination Ceramide_Utilization annotation(Placement(transformation(extent = {{1218, -760}, {1238, -740}})));
  SysBio.Enzyme Ceramide_Utilization_enzymes_enzyme_class(k1 = 0.01) annotation(Placement(transformation(extent = {{-10, -10}, {10, 10}}, rotation = 270, origin = {1236, -780})));
  SysBio.EFormation_lin Ceramide_Utilization_enzymes_formation annotation(Placement(transformation(extent = {{-10, -10}, {10, 10}}, rotation = 90, origin = {1220, -1200})));
  SysBio.mRNA Ceramide_Utilization_enzymes_mRNA annotation(Placement(transformation(extent = {{-10, -10}, {10, 10}}, rotation = 270, origin = {1228, -1230})));
  SysBio.Metabolite Palmitoyl_CoA_metabolite_class annotation(Placement(transformation(extent = {{-10, -10}, {10, 10}}, rotation = 180, origin = {270, -548})));
  SysBio.ESReaction FattyAcylCoA_to_AcylCarnitine1(w = 0) annotation(Placement(transformation(extent = {{-270, -288}, {-250, -268}})));
  SysBio.GeneExpressionControl_negative StearoylCoADesaturase_Neg_Gene_Regulation_Leptin annotation(Placement(transformation(extent = {{-10, -10}, {10, 10}}, rotation = 180, origin = {1608, -138})));
  SysBio.EElimination Triglyceride_utilization annotation(Placement(transformation(extent = {{-492, -630}, {-472, -610}})));
  SysBio.Enzyme TG_utilization_liver_enzyme_enzyme_class(k1 = 0.01) annotation(Placement(transformation(extent = {{-10, -10}, {10, 10}}, rotation = 180, origin = {-482, -648})));
  SysBio.EFormation_lin TG_storage_in_Lipid_Droplets_enzyme_Formation annotation(Placement(transformation(extent = {{-10, -10}, {10, 10}}, rotation = 90, origin = {420, -1200})));
  SysBio.mRNA TG_storage_in_Lipid_Droplets_enzyme_mRNA annotation(Placement(transformation(extent = {{-10, -10}, {10, 10}}, rotation = 270, origin = {428, -1226})));
  SysBio.Inhibition Glucagon_Inhibition1(ka = 1.0) annotation(Placement(transformation(extent = {{-10, -10}, {10, 10}}, rotation = 180, origin = {-1390, 922})));
  SysBio.GeneExpressionControl_negative DAGAcyltransferase_Neg_gene_presseion_PPARA annotation(Placement(transformation(extent = {{360, -1440}, {380, -1420}})));
  SysBio.GeneExpressionControl_negative PAPhosphatase_Neg_gene_exp_PPARA annotation(Placement(transformation(extent = {{262, -1440}, {282, -1420}})));
  SysBio.GeneExpressionControl_negative LPAAcylTransferase_Neg_gene_exp_PPARA annotation(Placement(transformation(extent = {{220, -1440}, {240, -1420}})));
  SysBio.ES2Reaction Triglycerides_to_VLDL(w = 0, Q0 = 0.01, M2 = 4) annotation(Placement(transformation(extent = {{-10, -10}, {10, 10}}, rotation = 180, origin = {-520, -682})));
  SysBio.GeneExpressionControl_positive Bile_acid_synthesis_Pos_Gene_regulation_aLXRA annotation(Placement(transformation(extent = {{-10, -10}, {10, 10}}, rotation = 0, origin = {-8, -1252})));
  SysBio.GeneExpressionControl_positive CETP_Pos_Gene_regulation_aLXRA annotation(Placement(transformation(extent = {{-10, -10}, {10, 10}}, rotation = 0, origin = {-888, -1660})));
  SysBio.Protein PGC1A_inactive_protein_class(Q0 = 1, k1 = 0.01) annotation(Placement(transformation(extent = {{-10, -10}, {10, 10}}, rotation = 180, origin = {-550, -1048})));
  SysBio.Activation PGC1A_Activation(ka = 1.0, fi00 = 0.01) annotation(Placement(transformation(extent = {{-10, -10}, {10, 10}}, rotation = 180, origin = {-510, -1046})));
  SysBio.Protein PGC1A_active_protein_class(Q0 = 1, k1 = 0.01) annotation(Placement(transformation(extent = {{-10, -10}, {10, 10}}, rotation = 180, origin = {-470, -1048})));
  SysBio.mRNA PGC1A_mRNA annotation(Placement(transformation(extent = {{-10, -10}, {10, 10}}, rotation = 270, origin = {-562, -1228})));
  SysBio.EFormation_lin PGC1A_formation(k = 0.02) annotation(Placement(transformation(extent = {{-10, -10}, {10, 10}}, rotation = 90, origin = {-570, -1198})));
  SysBio.Protein FXR_inactive_protein_class(Q0 = 1, k1 = 0.01) annotation(Placement(transformation(extent = {{-10, -10}, {10, 10}}, rotation = 180, origin = {-550, -1088})));
  SysBio.Activation FXR_Activation(ka = 1.0, fi00 = 0.01) annotation(Placement(transformation(extent = {{-10, -10}, {10, 10}}, rotation = 180, origin = {-510, -1086})));
  SysBio.Protein FXR_active_protein_class(Q0 = 1, k1 = 0.01) annotation(Placement(transformation(extent = {{-10, -10}, {10, 10}}, rotation = 180, origin = {-470, -1088})));
  SysBio.EFormation_lin FXR_formation(k = 0.02) annotation(Placement(transformation(extent = {{-10, -10}, {10, 10}}, rotation = 90, origin = {-530, -1198})));
  SysBio.mRNA FXR_mRNA annotation(Placement(transformation(extent = {{-10, -10}, {10, 10}}, rotation = 270, origin = {-522, -1228})));
  SysBio.GeneExpressionControl_positive FXR_Pos_Gene_regulation_PGC1A annotation(Placement(transformation(extent = {{-10, -10}, {10, 10}}, rotation = 0, origin = {-538, -1252})));
  SysBio.Inhibition LXR_inhibition(ka = 1) annotation(Placement(transformation(extent = {{-10, -10}, {10, 10}}, rotation = 0, origin = {-510, -934})));
  SysBio.GeneExpressionControl_negative SREBP1c_Neg_Gene_expression_FXR annotation(Placement(transformation(extent = {{-10, -10}, {10, 10}}, rotation = 0, origin = {-468, -1360})));
  SysBio.GeneExpressionControl_negative FAS_Neg_Gene_Regulation_PGC1A annotation(Placement(transformation(extent = {{-10, -10}, {10, 10}}, rotation = 0, origin = {1112, -1400})));
  SysBio.GeneExpressionControl_positive Glucose6Pase_pos_gene_regulation_PGC1A annotation(Placement(transformation(extent = {{-298, 980}, {-278, 1000}})));
  SysBio.GeneExpressionControl_positive Fructose16BisPase_pos_gene_regulation_PGC1A annotation(Placement(transformation(extent = {{-242, 980}, {-222, 1000}})));
  SysBio.GeneExpressionControl_positive TG_storage_in_Lipid_Droplets_Pos_Gene_regulation_PPARA annotation(Placement(transformation(extent = {{-10, -10}, {10, 10}}, rotation = 0, origin = {410, -1430})));
  SysBio.Metabolite Cholesterol_esters_metabolite_class(Q0 = 1) annotation(Placement(transformation(extent = {{-10, -10}, {10, 10}}, rotation = 0, origin = {-180, -922})));
  SysBio.Enzyme AcylCoA_Cholesterol_Acyltransferase_inactive_enzyme_class(k1 = 0.01) annotation(Placement(transformation(extent = {{-10, -10}, {10, 10}}, rotation = 270, origin = {-232, -1170})));
  SysBio.EFormation_lin AcylCoA_Cholesterol_Acyltransferase_Formation(k = 0.02) annotation(Placement(transformation(extent = {{-10, -10}, {10, 10}}, rotation = 90, origin = {-240, -1198})));
  SysBio.mRNA AcylCoA_Cholesterol_Acyltransferase_mRNA annotation(Placement(transformation(extent = {{-10, -10}, {10, 10}}, rotation = 270, origin = {-232, -1226})));
  SysBio.ES2Reaction Cholesterol_to_Cholesteryl_esters(w = 0, Q0 = 0.01, M2 = 1, M1 = 1) annotation(Placement(transformation(extent = {{-10, -10}, {10, 10}}, rotation = 0, origin = {-230, -930})));
  SysBio.EElimination Bile_acid_excretion annotation(Placement(transformation(extent = {{-70, -940}, {-50, -920}})));
  SysBio.Enzyme CE_storage_enzymes_enzyme_class(k1 = 0.01) annotation(Placement(transformation(extent = {{-10, -10}, {10, 10}}, rotation = 270, origin = {8, -1170})));
  SysBio.EFormation_lin CE_storage_enzyme_Formation annotation(Placement(transformation(extent = {{-10, -10}, {10, 10}}, rotation = 90, origin = {0, -1198})));
  SysBio.mRNA CE_storage_mRNA annotation(Placement(transformation(extent = {{-10, -10}, {10, 10}}, rotation = 270, origin = {8, -1226})));
  SysBio.Activation PGC1A_Activation1(ka = 1.0, fi00 = 0.01) annotation(Placement(transformation(extent = {{-10, -10}, {10, 10}}, rotation = 270, origin = {-234, -1140})));
  SysBio.Enzyme AcylCoA_Cholesterol_Acyltransferase_active_enzyme_class(k1 = 0.01) annotation(Placement(transformation(extent = {{-10, -10}, {10, 10}}, rotation = 270, origin = {-232, -1110})));
  SysBio.Inhibition Cholesterol_synthesis_enzymes_Inhibition(ka = 1.0, fi00 = 0.01) annotation(Placement(transformation(extent = {{-10, -10}, {10, 10}}, rotation = 0, origin = {966, 46})));
  SysBio.Enzyme Cholesterol_synthesis_enzymes_inactive_enzyme_class(k1 = 0.01) annotation(Placement(transformation(extent = {{-10, -10}, {10, 10}}, rotation = 270, origin = {992, 40})));
  SysBio.CEElimination Cholesterol_synthesis_enzymes_Elimination(k = 1) annotation(Placement(transformation(extent = {{978, 6}, {998, 26}})));
  SysBio.EliminationSensor eliminationSensor annotation(Placement(transformation(extent = {{-10, -10}, {10, 10}}, rotation = 90, origin = {988, -10})));
  SysBio.Enzyme Chylomicron_receptor_liver_enzyme_class(k1 = 0.01) annotation(Placement(transformation(extent = {{-10, -10}, {10, 10}}, rotation = 270, origin = {-866, -964})));
  SysBio.EFormation_lin Chylomicron_receptor_liver_Formation annotation(Placement(transformation(extent = {{-10, -10}, {10, 10}}, rotation = 90, origin = {-960, -1600})));
  SysBio.mRNA Chylomicron_receptor_liver_mRNA annotation(Placement(transformation(extent = {{-10, -10}, {10, 10}}, rotation = 270, origin = {-952, -1630})));
  SysBio.ES2Reaction Cholesterol_PalmitoylCoA_to_Cholesteryl_esters(w = 0, Q0 = 0.01, M2 = 1, M1 = 1) annotation(Placement(transformation(extent = {{-10, -10}, {10, 10}}, rotation = 0, origin = {-254, -948})));
  SysBio.GeneExpressionControl_positive SREBP1c_Pos_Gene_regulation_LXRA1 annotation(Placement(transformation(extent = {{-10, -10}, {10, 10}}, rotation = 0, origin = {-1008, -1660})));
  SysBio.mRNA LDL_receptor_peripheral_tissue_mRNA annotation(Placement(transformation(extent = {{-10, -10}, {10, 10}}, rotation = 90, origin = {-2114, 300})));
  SysBio.EFormation_lin LDL_receptor_peripheral_tissue_Formation annotation(Placement(transformation(extent = {{-10, -10}, {10, 10}}, rotation = 0, origin = {-2090, 300})));
  SysBio.mRNA ABCA1_peripheral_tissue_mRNA annotation(Placement(transformation(extent = {{-10, -10}, {10, 10}}, rotation = 90, origin = {-2114, 270})));
  SysBio.EFormation_lin ABCA1_peripheral_tissue_Formation annotation(Placement(transformation(extent = {{-10, -10}, {10, 10}}, rotation = 0, origin = {-2090, 270})));
  SysBio.mRNA LDL_receptor_adipocyte_mRNA annotation(Placement(transformation(extent = {{-10, -10}, {10, 10}}, rotation = 180, origin = {-2116, -1138})));
  SysBio.EFormation_lin LDL_receptor_adipocyte_Formation annotation(Placement(transformation(extent = {{-10, -10}, {10, 10}}, rotation = 0, origin = {-2090, -1130})));
  SysBio.mRNA Cholesterol_use_enzymes_adipocyte_mRNA annotation(Placement(transformation(extent = {{-10, -10}, {10, 10}}, rotation = 90, origin = {-2116, -1100})));
  SysBio.EFormation_lin Cholesterol_use_enzymes_adipocyte_Formation annotation(Placement(transformation(extent = {{-10, -10}, {10, 10}}, rotation = 0, origin = {-2090, -1100})));
  SysBio.mRNA ABCA1_adipocyte_mRNA annotation(Placement(transformation(extent = {{-10, -10}, {10, 10}}, rotation = 90, origin = {-2116, -1160})));
  SysBio.EFormation_lin ABCA1_adipocyte_Formation annotation(Placement(transformation(extent = {{-10, -10}, {10, 10}}, rotation = 0, origin = {-2090, -1160})));
  SysBio.EFormation_lin LDL_receptor_macrophage_CD36_Formation annotation(Placement(transformation(extent = {{-10, -10}, {10, 10}}, rotation = 0, origin = {-2090, -1372})));
  SysBio.mRNA LDL_receptor_macrophage_CD36_mRNA annotation(Placement(transformation(extent = {{-10, -10}, {10, 10}}, rotation = 180, origin = {-2122, -1380})));
  SysBio.mRNA Cholesterol_storage_enzymes_macrophage_mRNA annotation(Placement(transformation(extent = {{-10, -10}, {10, 10}}, rotation = 90, origin = {-2120, -1402})));
  SysBio.EFormation_lin Cholesterol_storage_enzymes_macrophage_Formation annotation(Placement(transformation(extent = {{-10, -10}, {10, 10}}, rotation = 0, origin = {-2090, -1402})));
  SysBio.mRNA Cholesterol_use_enzymes_peripheral_tissue_mRNA annotation(Placement(transformation(extent = {{-10, -10}, {10, 10}}, rotation = 90, origin = {-2114, 330})));
  SysBio.EFormation_lin Cholesterol_use_enzymes_peripheral_tissue_Formation annotation(Placement(transformation(extent = {{-10, -10}, {10, 10}}, rotation = 0, origin = {-2090, 330})));
  SysBio.EFormation_lin BHydroxybutyrateDH_tissue_formation annotation(Placement(transformation(extent = {{-10, -10}, {10, 10}}, rotation = 0, origin = {-2094, 806})));
  SysBio.mRNA BHydroxybutyrateDH_tissue_mRNA annotation(Placement(transformation(extent = {{-10, -10}, {10, 10}}, rotation = 90, origin = {-2116, 806})));
  SysBio.EFormation_lin TCA_cycle_enzymes_tissue_formation annotation(Placement(transformation(extent = {{-10, -10}, {10, 10}}, rotation = 0, origin = {-2090, 778})));
  SysBio.mRNA TCA_cycle_enzymes_tissue_mRNA annotation(Placement(transformation(extent = {{-10, -10}, {10, 10}}, rotation = 90, origin = {-2116, 778})));
  SysBio.mRNA BKetoAcylCoA_Transferase_tissue_mRNA annotation(Placement(transformation(extent = {{-10, -10}, {10, 10}}, rotation = 90, origin = {-2116, 890})));
  SysBio.EFormation_lin BKetoAcylCoA_Transferase_tissue_formation annotation(Placement(transformation(extent = {{-10, -10}, {10, 10}}, rotation = 0, origin = {-2090, 890})));
  SysBio.mRNA betaKetothiolase_tissue_mRNA annotation(Placement(transformation(extent = {{-10, -10}, {10, 10}}, rotation = 90, origin = {-2116, 834})));
  SysBio.EFormation_lin betaKetothiolase_tissue_formation annotation(Placement(transformation(extent = {{-10, -10}, {10, 10}}, rotation = 0, origin = {-2090, 834})));
  SysBio.mRNA activeAcetylCoAcarboxylase_peripheral_tissue_mRNA annotation(Placement(transformation(extent = {{-10, -10}, {10, 10}}, rotation = 90, origin = {-2116, 750})));
  SysBio.EFormation_lin activeAcetylCoAcarboxylase_peripheral_tissue_formation(k = 0.02) annotation(Placement(transformation(extent = {{-10, -10}, {10, 10}}, rotation = 0, origin = {-2088, 750})));
  SysBio.mRNA FattyAcidSynthase_peripheral_tissue_mRNA annotation(Placement(transformation(extent = {{-10, -10}, {10, 10}}, rotation = 90, origin = {-2116, 720})));
  SysBio.EFormation_lin FattyAcidSynthase_peripheral_tissue_formation annotation(Placement(transformation(extent = {{-10, -10}, {10, 10}}, rotation = 0, origin = {-2090, 720})));
  SysBio.mRNA PyruvateDH_tissue_mRNA annotation(Placement(transformation(extent = {{-10, -10}, {10, 10}}, rotation = 90, origin = {-2116, 690})));
  SysBio.EFormation_lin PyruvateDH_tissue_formation annotation(Placement(transformation(extent = {{-10, -10}, {10, 10}}, rotation = 0, origin = {-2090, 690})));
  SysBio.EFormation_lin Glyceraldehyde3PDH_PGlyceratekinase_PGlyceratemutase_Enolase_Pyruvatekinase_tissue_formation annotation(Placement(transformation(extent = {{-10, -10}, {10, 10}}, rotation = 0, origin = {-2090, 554})));
  SysBio.mRNA Glyceraldehyde3PDH_PGlyceratekinase_PGlyceratemutase_Enolase_Pyruvatekinase_tissue_mRNA annotation(Placement(transformation(extent = {{-10, -10}, {10, 10}}, rotation = 90, origin = {-2116, 554})));
  SysBio.EFormation_lin Aldolase_tissue_formation annotation(Placement(transformation(extent = {{-10, -10}, {10, 10}}, rotation = 0, origin = {-2090, 526})));
  SysBio.mRNA Aldolase_tissue_mRNA annotation(Placement(transformation(extent = {{-10, -10}, {10, 10}}, rotation = 90, origin = {-2116, 526})));
  SysBio.mRNA Hexokinase_phosphoglucoisomerase_Phosphofructokinase_active_tissue_mRNA annotation(Placement(transformation(extent = {{-10, -10}, {10, 10}}, rotation = 90, origin = {-2116, 500})));
  SysBio.EFormation_lin Hexokinase_phosphoglucoisomerase_Phosphofructokinase_active_tissue_formation annotation(Placement(transformation(extent = {{-10, -10}, {10, 10}}, rotation = 0, origin = {-2090, 500})));
  SysBio.mRNA TriosePhosIsomerase_tissue_mRNA annotation(Placement(transformation(extent = {{-10, -10}, {10, 10}}, rotation = 90, origin = {-2116, 422})));
  SysBio.EFormation_lin TriosePhosIsomerase_tissue_formation annotation(Placement(transformation(extent = {{-10, -10}, {10, 10}}, rotation = 0, origin = {-2090, 422})));
  SysBio.mRNA BHydroxybutyrateDH_tissue1_mRNA annotation(Placement(transformation(extent = {{-10, -10}, {10, 10}}, rotation = 90, origin = {-2116, -350})));
  SysBio.EFormation_lin BHydroxybutyrateDH_tissue1_formation annotation(Placement(transformation(extent = {{-10, -10}, {10, 10}}, rotation = 0, origin = {-2090, -350})));
  SysBio.mRNA TCA_cycle_enzymes_adipocyte_mRNA annotation(Placement(transformation(extent = {{-10, -10}, {10, 10}}, rotation = 90, origin = {-2116, -376})));
  SysBio.EFormation_lin TCA_cycle_enzymes_adipocyte_formation annotation(Placement(transformation(extent = {{-10, -10}, {10, 10}}, rotation = 0, origin = {-2090, -376})));
  SysBio.mRNA activeAcetylCoAcarboxylase_adipocyte_mRNA annotation(Placement(transformation(extent = {{-10, -10}, {10, 10}}, rotation = 180, origin = {-2116, -410})));
  SysBio.EFormation_lin activeAcetylCoAcarboxylase_adipocyte_formation(k = 0.02) annotation(Placement(transformation(extent = {{-10, -10}, {10, 10}}, rotation = 0, origin = {-2090, -402})));
  SysBio.mRNA betaKetothiolase_adipocyte_mRNA annotation(Placement(transformation(extent = {{-10, -10}, {10, 10}}, rotation = 90, origin = {-2116, -432})));
  SysBio.EFormation_lin betaKetothiolase_adipocyte_formation annotation(Placement(transformation(extent = {{-10, -10}, {10, 10}}, rotation = 0, origin = {-2090, -432})));
  SysBio.mRNA BKetoAcylCoA_Transferase_adipocyte_mRNA annotation(Placement(transformation(extent = {{-10, -10}, {10, 10}}, rotation = 90, origin = {-2116, -454})));
  SysBio.EFormation_lin BKetoAcylCoA_Transferase_adipocyte_formation annotation(Placement(transformation(extent = {{-10, -10}, {10, 10}}, rotation = 0, origin = {-2090, -454})));
  SysBio.mRNA FattyAcidSynthase_adipocyte_mRNA annotation(Placement(transformation(extent = {{-10, -10}, {10, 10}}, rotation = 90, origin = {-2116, -480})));
  SysBio.EFormation_lin FattyAcidSynthase_adipocyte_formation annotation(Placement(transformation(extent = {{-10, -10}, {10, 10}}, rotation = 0, origin = {-2090, -480})));
  SysBio.mRNA PyruvateDH_adipocyte_mRNA annotation(Placement(transformation(extent = {{-10, -10}, {10, 10}}, rotation = 90, origin = {-2116, -506})));
  SysBio.EFormation_lin PyruvateDH_adipocyte_formation annotation(Placement(transformation(extent = {{-10, -10}, {10, 10}}, rotation = 0, origin = {-2090, -506})));
  SysBio.mRNA Glyceraldehyde3PDH_PGlyceratekinase_PGlyceratemutase_Enolase_Pyruvatekinase_adipocyte_mRNA annotation(Placement(transformation(extent = {{-10, -10}, {10, 10}}, rotation = 90, origin = {-2116, -636})));
  SysBio.EFormation_lin Glyceraldehyde3PDH_PGlyceratekinase_PGlyceratemutase_Enolase_Pyruvatekinase_adipocyte_formation annotation(Placement(transformation(extent = {{-10, -10}, {10, 10}}, rotation = 0, origin = {-2090, -636})));
  SysBio.mRNA Aldolase_adipocyte_mRNA annotation(Placement(transformation(extent = {{-10, -10}, {10, 10}}, rotation = 90, origin = {-2116, -662})));
  SysBio.EFormation_lin Aldolase_adipocyte_formation annotation(Placement(transformation(extent = {{-10, -10}, {10, 10}}, rotation = 0, origin = {-2090, -662})));
  SysBio.mRNA Hexokinase_phosphoglucoisomerase_Phosphofructokinase_active_adipocyte_mRNA annotation(Placement(transformation(extent = {{-10, -10}, {10, 10}}, rotation = 90, origin = {-2116, -688})));
  SysBio.EFormation_lin Hexokinase_phosphoglucoisomerase_Phosphofructokinase_active_adipocyte_formation annotation(Placement(transformation(extent = {{-10, -10}, {10, 10}}, rotation = 0, origin = {-2090, -688})));
  SysBio.mRNA TriosePhosIsomerase_adipocyte_mRNA annotation(Placement(transformation(extent = {{-10, -10}, {10, 10}}, rotation = 90, origin = {-2116, -766})));
  SysBio.EFormation_lin TriosePhosIsomerase_adipocyte_formation annotation(Placement(transformation(extent = {{-10, -10}, {10, 10}}, rotation = 0, origin = {-2090, -766})));
  SysBio.mRNA DAGAcylTransferase_adipocyte_mRNA annotation(Placement(transformation(extent = {{-10, -10}, {10, 10}}, rotation = 90, origin = {-2116, -792})));
  SysBio.EFormation_lin DAGAcylTransferase_adipocyte_formation annotation(Placement(transformation(extent = {{-10, -10}, {10, 10}}, rotation = 0, origin = {-2090, -792})));
  SysBio.mRNA PAPhosphatase_adipocyte_mRNA annotation(Placement(transformation(extent = {{-10, -10}, {10, 10}}, rotation = 90, origin = {-2116, -818})));
  SysBio.EFormation_lin PAPhosphatase_adipocyte_formation annotation(Placement(transformation(extent = {{-10, -10}, {10, 10}}, rotation = 0, origin = {-2090, -818})));
  SysBio.mRNA LPAAcylTransferase_adipocyte_mRNA annotation(Placement(transformation(extent = {{-10, -10}, {10, 10}}, rotation = 90, origin = {-2116, -844})));
  SysBio.EFormation_lin LPAAcylTransferase_adipocyte_formation annotation(Placement(transformation(extent = {{-10, -10}, {10, 10}}, rotation = 0, origin = {-2090, -844})));
  SysBio.mRNA Glycerol3PAcylTransferase_adipocyte_mRNA annotation(Placement(transformation(extent = {{-10, -10}, {10, 10}}, rotation = 90, origin = {-2116, -870})));
  SysBio.EFormation_lin Glycerol3PAcylTransferase_adipocyte_formation annotation(Placement(transformation(extent = {{-10, -10}, {10, 10}}, rotation = 0, origin = {-2090, -870})));
  SysBio.mRNA FattyAcylCoASynthetase_adipocyte_mRNA annotation(Placement(transformation(extent = {{-10, -10}, {10, 10}}, rotation = 180, origin = {-2116, -904})));
  SysBio.EFormation_lin FattyAcylCoASynthetase_adipocyte_formation annotation(Placement(transformation(extent = {{-10, -10}, {10, 10}}, rotation = 0, origin = {-2090, -896})));
  SysBio.mRNA Glycerokinase_adipocyte_mRNA annotation(Placement(transformation(extent = {{-10, -10}, {10, 10}}, rotation = 180, origin = {-2116, -928})));
  SysBio.EFormation_lin Glycerokinase_adipocyte_formation annotation(Placement(transformation(extent = {{-10, -10}, {10, 10}}, rotation = 0, origin = {-2090, -926})));
  SysBio.mRNA MAGacyltransferase_mRNA annotation(Placement(transformation(extent = {{-10, -10}, {10, 10}}, rotation = 90, origin = {-2116, -948})));
  SysBio.EFormation_lin MAGacyltransferase_formation annotation(Placement(transformation(extent = {{-10, -10}, {10, 10}}, rotation = 0, origin = {-2090, -948})));
  SysBio.mRNA MAG_synthase_adipocyte_mRNA annotation(Placement(transformation(extent = {{-10, -10}, {10, 10}}, rotation = 90, origin = {-2116, -974})));
  SysBio.EFormation_lin MAG_synthase_adipocyte_formation annotation(Placement(transformation(extent = {{-10, -10}, {10, 10}}, rotation = 0, origin = {-2090, -974})));
  SysBio.mRNA Monoglyceride_lipase_adipocyte_mRNA annotation(Placement(transformation(extent = {{-10, -10}, {10, 10}}, rotation = 90, origin = {-2116, -1000})));
  SysBio.EFormation_lin Monoglyceride_lipase_adipocyte_formation annotation(Placement(transformation(extent = {{-10, -10}, {10, 10}}, rotation = 0, origin = {-2090, -1000})));
  SysBio.Enzyme Glucose_Transporter_GLUT4_enzyme_class(k1 = 0.01) annotation(Placement(transformation(extent = {{-10, -10}, {10, 10}}, rotation = 180, origin = {-810, -56})));
  SysBio.EFormation_lin Glucose_Transporter_GLUT4_formation annotation(Placement(transformation(extent = {{-10, -10}, {10, 10}}, rotation = 270, origin = {-660, 840})));
  SysBio.mRNA Glucose_Transporter_GLUT4_mRNA(k2 = 0.0, switchtime = 0) annotation(Placement(transformation(extent = {{-10, -10}, {10, 10}}, rotation = 0, origin = {-660, 872})));
  SysBio.mRNA Glcogen_storage_enzyme_mRNA(k2 = 0.0, switchtime = 0) annotation(Placement(transformation(extent = {{-10, -10}, {10, 10}}, rotation = 0, origin = {-420, 872})));
  SysBio.EFormation_lin Glcogen_storage_enzyme_formation annotation(Placement(transformation(extent = {{-10, -10}, {10, 10}}, rotation = 270, origin = {-420, 840})));
  SysBio.EFormation_lin GlycogenPhosphorylase_active_formation(k = 0.02) annotation(Placement(transformation(extent = {{-10, -10}, {10, 10}}, rotation = 270, origin = {-460, 840})));
  SysBio.mRNA GlycogenPhosphorylase_active_mRNA(k2 = 0.0, switchtime = 0) annotation(Placement(transformation(extent = {{-10, -10}, {10, 10}}, rotation = 0, origin = {-460, 872})));
  SysBio.mRNA Phospho6fructokinase2_active_mRNA annotation(Placement(transformation(extent = {{-10, -10}, {10, 10}}, rotation = 0, origin = {-264, 872})));
  SysBio.EFormation_lin Phospho6fructokinase2_active_formation(k = 0.02) annotation(Placement(transformation(extent = {{-10, -10}, {10, 10}}, rotation = 270, origin = {-264, 840})));
  SysBio.EFormation_lin Fructose26BPase_inactive_formation(k = 0.02) annotation(Placement(transformation(extent = {{-10, -10}, {10, 10}}, rotation = 270, origin = {102, 840})));
  SysBio.mRNA Fructose26BPase_inactive_mRNA annotation(Placement(transformation(extent = {{-10, -10}, {10, 10}}, rotation = 0, origin = {102, 872})));
  SysBio.Activation TNFA_Activation(ka = 1.0, fi00 = 0.01) annotation(Placement(transformation(extent = {{-10, -10}, {10, 10}}, rotation = 90, origin = {-816, -342})));
  SysBio.Protein TNFA_liver_inactive_protein_class(Q0 = 1.0, k1 = 0.01) annotation(Placement(transformation(extent = {{-10, -10}, {10, 10}}, rotation = 90, origin = {-816, -304})));
  SysBio.Inhibition TNFA_inactivation(ka = 1.0) annotation(Placement(transformation(extent = {{-10, -10}, {10, 10}}, rotation = 90, origin = {-788, -342})));
  SysBio.mRNA AMPK_inactive_peripheral_tissue_mRNA annotation(Placement(transformation(extent = {{-10, -10}, {10, 10}}, rotation = 90, origin = {-2114, 160})));
  SysBio.EFormation_lin AMPK_inactive_peripheral_tissue_Formation(k = 0.02) annotation(Placement(transformation(extent = {{-10, -10}, {10, 10}}, rotation = 0, origin = {-2090, 160})));
  SysBio.mRNA FOXO1_active_peripheral_tissue_mRNA annotation(Placement(transformation(extent = {{-10, -10}, {10, 10}}, rotation = 90, origin = {-2114, 130})));
  SysBio.EFormation_lin FOXO1_active_peripheral_tissue_Formation(k = 0.02) annotation(Placement(transformation(extent = {{-10, -10}, {10, 10}}, rotation = 0, origin = {-2090, 130})));
  SysBio.mRNA iAKT_peripheral_tissue_mRNA annotation(Placement(transformation(extent = {{-10, -10}, {10, 10}}, rotation = 90, origin = {-2114, 100})));
  SysBio.EFormation_lin iAKT_peripheral_tissue_Formation(k = 0.02) annotation(Placement(transformation(extent = {{-10, -10}, {10, 10}}, rotation = 0, origin = {-2090, 100})));
  SysBio.mRNA Ubiquitination_complex_inactive_mRNA annotation(Placement(transformation(extent = {{-10, -10}, {10, 10}}, rotation = 90, origin = {-2114, 70})));
  SysBio.EFormation_lin Ubiquitination_complex_inactive_Formation(k = 0.02) annotation(Placement(transformation(extent = {{-10, -10}, {10, 10}}, rotation = 0, origin = {-2090, 70})));
  SysBio.mRNA AcetylCoA_carboxylase_active_peripheral_tissue_mRNA annotation(Placement(transformation(extent = {{-10, -10}, {10, 10}}, rotation = 90, origin = {-2114, 40})));
  SysBio.EFormation_lin AcetylCoA_carboxylase_active_peripheral_tissue_Formation(k = 0.02) annotation(Placement(transformation(extent = {{-10, -10}, {10, 10}}, rotation = 0, origin = {-2090, 40})));
  SysBio.EFormation_lin AMPK_inactive_formation(k = 0.02) annotation(Placement(transformation(extent = {{-10, -10}, {10, 10}}, rotation = 90, origin = {-630, -1598})));
  SysBio.mRNA AMPK_inactive_mRNA annotation(Placement(transformation(extent = {{-10, -10}, {10, 10}}, rotation = 270, origin = {-622, -1630})));
  SysBio.EFormation_lin FOXO1_active_formation(k = 0.02) annotation(Placement(transformation(extent = {{-10, -10}, {10, 10}}, rotation = 90, origin = {-580, -1598})));
  SysBio.mRNA FOXO1_active_mRNA annotation(Placement(transformation(extent = {{-10, -10}, {10, 10}}, rotation = 270, origin = {-572, -1630})));
  SysBio.mRNA PKA_adipocyte_inactive_mRNA annotation(Placement(transformation(extent = {{-10, -10}, {10, 10}}, rotation = 90, origin = {-2116, -1190})));
  SysBio.EFormation_lin PKA_adipocyte_inactive_Formation(k = 0.02) annotation(Placement(transformation(extent = {{-10, -10}, {10, 10}}, rotation = 0, origin = {-2090, -1190})));
  SysBio.mRNA Protein_Phosphatase1_adipocyte_inactive_mRNA annotation(Placement(transformation(extent = {{-10, -10}, {10, 10}}, rotation = 90, origin = {-2116, -1220})));
  SysBio.EFormation_lin Protein_Phosphatase1_adipocyte_inactive_Formation(k = 0.02) annotation(Placement(transformation(extent = {{-10, -10}, {10, 10}}, rotation = 0, origin = {-2090, -1220})));
  SysBio.mRNA iAKT_mRNA(k2 = 0.0, switchtime = 0) annotation(Placement(transformation(extent = {{-10, -10}, {10, 10}}, rotation = 0, origin = {-1000, 1162})));
  SysBio.EFormation_lin iAKT_formation(k = 0.02) annotation(Placement(transformation(extent = {{-10, -10}, {10, 10}}, rotation = 270, origin = {-1000, 1130})));
  SysBio.mRNA aGSK3b_mRNA(k2 = 0.0, switchtime = 0) annotation(Placement(transformation(extent = {{-10, -10}, {10, 10}}, rotation = 0, origin = {-970, 1162})));
  SysBio.EFormation_lin aGSK3b_formation(k = 0.02) annotation(Placement(transformation(extent = {{-10, -10}, {10, 10}}, rotation = 270, origin = {-970, 1130})));
  SysBio.mRNA Glucokinase_Regulatory_Protein_active_mRNA(k2 = 0.0, switchtime = 0) annotation(Placement(transformation(extent = {{-10, -10}, {10, 10}}, rotation = 0, origin = {-940, 1162})));
  SysBio.EFormation_lin Glucokinase_Regulatory_Protein_active_formation(k = 0.02) annotation(Placement(transformation(extent = {{-10, -10}, {10, 10}}, rotation = 270, origin = {-940, 1130})));
  SysBio.mRNA Phosphorylase_kinase_inactive_mRNA(k2 = 0.0, switchtime = 0) annotation(Placement(transformation(extent = {{-10, -10}, {10, 10}}, rotation = 0, origin = {-910, 1162})));
  SysBio.EFormation_lin Phosphorylase_kinase_inactive_formation(k = 0.02) annotation(Placement(transformation(extent = {{-10, -10}, {10, 10}}, rotation = 270, origin = {-910, 1130})));
  SysBio.mRNA PKA_inactive_mRNA(k2 = 0.0, switchtime = 0) annotation(Placement(transformation(extent = {{-10, -10}, {10, 10}}, rotation = 0, origin = {-880, 1162})));
  SysBio.EFormation_lin PKA_inactive_formation(k = 0.02) annotation(Placement(transformation(extent = {{-10, -10}, {10, 10}}, rotation = 270, origin = {-880, 1130})));
  SysBio.Metabolite Cholesterol_steroids_metabolite_class(Q0 = 1) annotation(Placement(transformation(extent = {{-10, -10}, {10, 10}}, rotation = 90, origin = {-332, -898})));
  SysBio.ESReaction Cholesterol_to_steroids(w = 0) annotation(Placement(transformation(extent = {{-10, -10}, {10, 10}}, rotation = 270, origin = {-324, -856})));
  SysBio.ESReaction Cholesterol_to_bile_acids(w = 0) annotation(Placement(transformation(extent = {{-10, -10}, {10, 10}}, rotation = 0, origin = {-140, -910})));
  SysBio.Metabolite Bile_Acids_metabolite_class(Q0 = 1) annotation(Placement(transformation(extent = {{-10, -10}, {10, 10}}, rotation = 0, origin = {-100, -922})));
  SysBio.Enzyme Bile_acid_formation_enzymes_enzyme_class(k1 = 0.01) annotation(Placement(transformation(extent = {{-10, -10}, {10, 10}}, rotation = 270, origin = {-132, -938})));
  SysBio.EFormation_lin Bile_acid_formation_enzymes_Formation annotation(Placement(transformation(extent = {{-10, -10}, {10, 10}}, rotation = 90, origin = {500, -1200})));
  SysBio.mRNA Bile_acid_formation_enzymes_mRNA annotation(Placement(transformation(extent = {{-10, -10}, {10, 10}}, rotation = 270, origin = {508, -1224})));
  SysBio.GeneExpressionControl_negative CYP7A1_neg_gene_expression_FXR annotation(Placement(transformation(extent = {{482, -1270}, {502, -1250}})));
  SysBio.Protein PPARG_inactive_protein_class(Q0 = 1.0, k1 = 0.01) annotation(Placement(transformation(extent = {{-1438, -1182}, {-1418, -1162}})));
  SysBio.Protein PPARG_active_protein_class(Q0 = 1.0, k1 = 0.01) annotation(Placement(transformation(extent = {{-1378, -1182}, {-1358, -1162}})));
  SysBio.Activation PPARG_activation_adipocyte(ka = 1.0, fi00 = 0.01) annotation(Placement(transformation(extent = {{-10, -10}, {10, 10}}, rotation = 180, origin = {-1400, -1186})));
  SysBio.GeneExpressionControl_positive Adiponectin_adipocyte_Pos_Gene_regulation_PPARG annotation(Placement(transformation(extent = {{-10, -10}, {10, 10}}, rotation = 0, origin = {-2196, -1292})));
  SysBio.GeneExpressionControl_positive Lipoprotein_Lipase_Pos_Gene_regulation_PPARG annotation(Placement(transformation(extent = {{-10, -10}, {10, 10}}, rotation = 0, origin = {-1122, -1698})));
  SysBio.mRNA PPARG_adipose_inactive_mRNA annotation(Placement(transformation(extent = {{-10, -10}, {10, 10}}, rotation = 180, origin = {-2120, -1436})));
  SysBio.EFormation_lin PPARG_adipose_inactive_Formation(k = 0.02) annotation(Placement(transformation(extent = {{-10, -10}, {10, 10}}, rotation = 0, origin = {-2090, -1428})));
  SysBio.GeneExpressionControl_negative PPARG_adipocyte_Neg_Gene_regulation_TNFA annotation(Placement(transformation(extent = {{-2168, -1438}, {-2148, -1418}})));
  SysBio.GeneExpressionControl_negative GLUT4_adipocyte_Neg_Gene_regulation_TNFA annotation(Placement(transformation(extent = {{-2158, -240}, {-2138, -220}})));
  SysBio.GeneExpressionControl_negative Insulin_receptor_adipocyte_Neg_Gene_regulation_TNFA annotation(Placement(transformation(extent = {{-2158, -300}, {-2138, -280}})));
  SysBio.Protein TNFA_macrophage_protein_class(Q0 = 1.0, k1 = 0.01) annotation(Placement(transformation(extent = {{-1430, -1382}, {-1410, -1362}})));
  SysBio.mRNA TNFA_macrophage_mRNA annotation(Placement(transformation(extent = {{-10, -10}, {10, 10}}, rotation = 180, origin = {-2118, -1468})));
  SysBio.EFormation_lin TNFA_macrophage_formation annotation(Placement(transformation(extent = {{-10, -10}, {10, 10}}, rotation = 0, origin = {-2090, -1460})));
  SysBio.Protein TLR4_inactive_protein_class(Q0 = 1.0, k1 = 0.01) annotation(Placement(transformation(extent = {{-10, -10}, {10, 10}}, rotation = 90, origin = {-1372, -1400})));
  SysBio.Activation TLR4_activation_macrophage(ka = 1.0, fi00 = 0.01) annotation(Placement(transformation(extent = {{-10, -10}, {10, 10}}, rotation = 270, origin = {-1352, -1380})));
  SysBio.Protein TLR4_active_protein_class(Q0 = 1.0, k1 = 0.01) annotation(Placement(transformation(extent = {{-10, -10}, {10, 10}}, rotation = 90, origin = {-1372, -1360})));
  SysBio.mRNA TLR4_macrophage_mRNA annotation(Placement(transformation(extent = {{-10, -10}, {10, 10}}, rotation = 180, origin = {-2118, -1494})));
  SysBio.EFormation_lin TLR4_macrophage_formation(k = 0.02) annotation(Placement(transformation(extent = {{-10, -10}, {10, 10}}, rotation = 0, origin = {-2090, -1486})));
  SysBio.GeneExpressionControl_positive TNFA_macrophage_Pos_Gene_regulation_TLR4 annotation(Placement(transformation(extent = {{-10, -10}, {10, 10}}, rotation = 0, origin = {-2198, -1460})));
  SysBio.Protein SREBP1c_adipocyte_protein_class(Q0 = 1, k1 = 0.01) annotation(Placement(transformation(extent = {{-10, -10}, {10, 10}}, rotation = 180, origin = {-2000, -288})));
  SysBio.Activation SREBP1c_Activation1(ka = 1.0, fi00 = 0.01) annotation(Placement(transformation(extent = {{-10, -10}, {10, 10}}, rotation = 180, origin = {-1970, -286})));
  SysBio.Protein nSREBP1c_adipocyte_protein_class(Q0 = 1, k1 = 0.01) annotation(Placement(transformation(extent = {{-10, -10}, {10, 10}}, rotation = 180, origin = {-1940, -288})));
  SysBio.GeneExpressionControl_positive FattyAcylCoASynthetase_adipocyte_Pos_Gene_regulation_SREBP1c annotation(Placement(transformation(extent = {{-10, -10}, {10, 10}}, rotation = 0, origin = {-2198, -896})));
  SysBio.GeneExpressionControl_positive LDL_receptor_adipocyte_Pos_Gene_regulation_SREBP1c annotation(Placement(transformation(extent = {{-10, -10}, {10, 10}}, rotation = 0, origin = {-2198, -1130})));
  SysBio.GeneExpressionControl_positive activeAcetylCoAcarboxylase_adipocyte_Pos_Gene_regulation_SREBP1c annotation(Placement(transformation(extent = {{-10, -10}, {10, 10}}, rotation = 0, origin = {-2196, -402})));
  SysBio.mRNA SREBP1c_adipocyte_mRNA annotation(Placement(transformation(extent = {{-10, -10}, {10, 10}}, rotation = 180, origin = {-2116, -208})));
  SysBio.EFormation_lin SREBP1c_adipocyte_formation(k = 0.02) annotation(Placement(transformation(extent = {{-10, -10}, {10, 10}}, rotation = 0, origin = {-2090, -200})));
  SysBio.Metabolite SaturatedFattyAcylCoA_adipocyte_metabolite_class annotation(Placement(transformation(extent = {{-10, -10}, {10, 10}}, rotation = 0, origin = {-1440, -612})));
  SysBio.ESReaction Freefattyacid_to_SaturatedFattyAcylCoA_adipocyte(w = 0) annotation(Placement(transformation(extent = {{-10, -10}, {10, 10}}, rotation = 180, origin = {-1410, -610})));
  SysBio.ESReaction SaturatedFattyAcylCoA_to_UnsaturatedFattyAcylCoA_adipocyte(w = 0) annotation(Placement(transformation(extent = {{-10, -10}, {10, 10}}, rotation = 270, origin = {-1470, -652})));
  SysBio.Enzyme StearoylCoADesaturase_adipocyte_enzyme_class(k1 = 0.01) annotation(Placement(transformation(extent = {{-10, -10}, {10, 10}}, rotation = 0, origin = {-1490, -612})));
  SysBio.mRNA StearoylCoADesaturase_adipocyte_mRNA annotation(Placement(transformation(extent = {{-10, -10}, {10, 10}}, rotation = 180, origin = {-2116, -178})));
  SysBio.EFormation_lin StearoylCoADesaturase_adipocyte_formation annotation(Placement(transformation(extent = {{-10, -10}, {10, 10}}, rotation = 0, origin = {-2090, -170})));
  SysBio.ESReaction SaturatedFattyAcylCoA_to_AcetylCoA_oxidation_adipocyte(w = 0) annotation(Placement(transformation(extent = {{-10, -10}, {10, 10}}, rotation = 180, origin = {-1490, -570})));
  SysBio.ESReaction UnsaturatedFattyAcylCoA_to_AcetylCoA_oxidation_adipocyte(w = 0) annotation(Placement(transformation(extent = {{-10, -10}, {10, 10}}, rotation = 180, origin = {-1530, -570})));
  SysBio.Enzyme b_oxidation_enzymes_adipocyte_enzyme_class(k1 = 0.01) annotation(Placement(transformation(extent = {{-10, -10}, {10, 10}}, rotation = 0, origin = {-1510, -554})));
  SysBio.mRNA b_oxidation_enzymes_adipocyte_mRNA annotation(Placement(transformation(extent = {{-10, -10}, {10, 10}}, rotation = 180, origin = {-2116, -148})));
  SysBio.EFormation_lin b_oxidation_enzymes_adipocyte_formation annotation(Placement(transformation(extent = {{-10, -10}, {10, 10}}, rotation = 0, origin = {-2090, -140})));
  SysBio.ESReaction DihydroxyacetoneP_to_Glycerol3P_adipocyte(w = 0.0) annotation(Placement(transformation(extent = {{-10, -10}, {10, 10}}, rotation = 270, origin = {-1580, -610})));
  SysBio.Enzyme Glycerol3PDH_adipocyte_enzyme_class(k1 = 0.01) annotation(Placement(transformation(extent = {{-10, -10}, {10, 10}}, rotation = 90, origin = {-1608, -610})));
  SysBio.mRNA Glycerol3PDH_adipocyte_mRNA annotation(Placement(transformation(extent = {{-10, -10}, {10, 10}}, rotation = 180, origin = {-2116, -118})));
  SysBio.EFormation_lin Glycerol3PDH_adipocyte_formation annotation(Placement(transformation(extent = {{-10, -10}, {10, 10}}, rotation = 0, origin = {-2090, -110})));
  SysBio.Enzyme Triglyceride_storage_adipocyte_enzyme_class(k1 = 0.01) annotation(Placement(transformation(extent = {{-10, -10}, {10, 10}}, rotation = 0, origin = {-1828, -620})));
  SysBio.mRNA Triglyceride_storage_adipocyte_mRNA annotation(Placement(transformation(extent = {{-10, -10}, {10, 10}}, rotation = 180, origin = {-2116, -88})));
  SysBio.EFormation_lin Triglyceride_storage_adipocyte_formation annotation(Placement(transformation(extent = {{-10, -10}, {10, 10}}, rotation = 0, origin = {-2090, -80})));
  SysBio.Enzyme Cholesterol_use_enzymes_adipocyte1_enzyme_class(k1 = 0.01) annotation(Placement(transformation(extent = {{-10, -10}, {10, 10}}, rotation = 0, origin = {-1188, -1164})));
  SysBio.EElimination Cholesterol_Elimination_adipocyte1 annotation(Placement(transformation(extent = {{-10, -10}, {10, 10}}, rotation = 180, origin = {-1188, -1192})));
  SysBio.EFormation_lin Cholesterol_use_enzymes_adipocyte1_formation annotation(Placement(transformation(extent = {{-10, -10}, {10, 10}}, rotation = 90, origin = {-1080, -1600})));
  SysBio.mRNA Cholesterol_use_enzymes_adipocyte1_mRNA annotation(Placement(transformation(extent = {{-10, -10}, {10, 10}}, rotation = 270, origin = {-1072, -1630})));
  SysBio.ESource eSource annotation(Placement(transformation(extent = {{-10, -10}, {10, 10}}, rotation = 180, origin = {-940, -1080})));
  SysBio.Enzyme ApolipoproteinA1_enzyme_class(k1 = 0.01) annotation(Placement(transformation(extent = {{-950, -1042}, {-930, -1022}})));
  SysBio.GeneExpressionControl_positive ApoA1_Pos_Gene_regulation_cholesterol annotation(Placement(transformation(extent = {{-10, -10}, {10, 10}}, rotation = 0, origin = {-768, -1660})));
  SysBio.ESReaction Cholesterol_synthesis_adipocyte(w = 0) annotation(Placement(transformation(extent = {{-10, -10}, {10, 10}}, rotation = 0, origin = {-1410, -930})));
  SysBio.Enzyme Cholesterol_synthesis_enzymes_adipocyte_enzyme_class(k1 = 0.01) annotation(Placement(transformation(extent = {{-10, -10}, {10, 10}}, rotation = 180, origin = {-1410, -968})));
  SysBio.EFormation_lin Cholesterol_synthesis_enzymes_adipocyte_formation annotation(Placement(transformation(extent = {{-10, -10}, {10, 10}}, rotation = 90, origin = {-1230, -1598})));
  SysBio.mRNA Cholesterol_synthesis_enzymes_adipocyte_mRNA annotation(Placement(transformation(extent = {{-10, -10}, {10, 10}}, rotation = 270, origin = {-1222, -1630})));
  SysBio.GeneExpressionControl_positive Glycerokinase_adipocyte_Pos_Gene_regulation_PPARG annotation(Placement(transformation(extent = {{-10, -10}, {10, 10}}, rotation = 0, origin = {-2198, -924})));
  SysBio.GeneExpressionControl_positive b_oxidation_enzymes_adipocyte_pos_reg_PPARG annotation(Placement(transformation(extent = {{-10, -10}, {10, 10}}, rotation = 0, origin = {-2200, -140})));
  SysBio.GeneExpressionControl_positive LDL_receptor_macrophage_CD36_Pos_Gene_regulation_PPARG annotation(Placement(transformation(extent = {{-10, -10}, {10, 10}}, rotation = 0, origin = {-2200, -1372})));
  SysBio.ESReaction Cholesterol_synthesis_peripheral_tissues(w = 0) annotation(Placement(transformation(extent = {{-10, -10}, {10, 10}}, rotation = 0, origin = {-1410, 70})));
  SysBio.Enzyme Cholesterol_synthesis_peripheral_tissues_enzymes_enzyme_class(k1 = 0.01) annotation(Placement(transformation(extent = {{-10, -10}, {10, 10}}, rotation = 180, origin = {-1410, 32})));
  SysBio.mRNA Cholesterol_synthesis_peripheral_tissues_enzymes_mRNA annotation(Placement(transformation(extent = {{-10, -10}, {10, 10}}, rotation = 90, origin = {-2114, 10})));
  SysBio.EFormation_lin Cholesterol_synthesis_peripheral_tissues_enzymes_Formation annotation(Placement(transformation(extent = {{-10, -10}, {10, 10}}, rotation = 0, origin = {-2090, 10})));
  SysBio.ESReaction TG_storage_adipocyte(w = 0) annotation(Placement(transformation(extent = {{-10, -10}, {10, 10}}, rotation = 180, origin = {-1830, -660})));
  SysBio.Metabolite Triglycerides_lipid_droplet_adipocyte_metabolite_class annotation(Placement(transformation(extent = {{-10, -10}, {10, 10}}, rotation = 90, origin = {-1888, -660})));
  SysBio.ESReaction TG_release_adipocyte(w = 0) annotation(Placement(transformation(extent = {{-10, -10}, {10, 10}}, rotation = 0, origin = {-1830, -740})));
  SysBio.EElimination Triglyceride_elimination_adipocyte annotation(Placement(transformation(extent = {{-10, -10}, {10, 10}}, rotation = 180, origin = {-1788, -620})));
  SysBio.Protein TNFA_inactive_adipocyte_protein_class(Q0 = 1.0, k1 = 0.01) annotation(Placement(transformation(extent = {{-1490, -1018}, {-1470, -998}})));
  SysBio.Activation TNFA_activation_adipocyte(ka = 1.0, fi00 = 0.01) annotation(Placement(transformation(extent = {{-10, -10}, {10, 10}}, rotation = 180, origin = {-1450, -1038})));
  SysBio.Inhibition ACC_inactivation_adipocyte1(ka = 1.0) annotation(Placement(transformation(extent = {{-10, -10}, {10, 10}}, rotation = 180, origin = {-1356, -418})));
  SysBio.ESReaction Chylomicron_blood_to_Chylomicron_remnants(w = 0) annotation(Placement(transformation(extent = {{-10, -10}, {10, 10}}, rotation = 0, origin = {-958, -730})));
  SysBio.Metabolite Chylomicron_metabolite_class(Q0 = 1.0) annotation(Placement(transformation(extent = {{-1010, -272}, {-990, -252}})));
  SysBio.ESReaction Chylomicron_blood_to_FA_blood(w = 0) annotation(Placement(transformation(extent = {{-10, -10}, {10, 10}}, rotation = 90, origin = {-972, -262})));
  SysBio.GeneExpressionControl_positive EnoylCoAHydratase_L3HydroxyacylCoADH_Pos_Gene_regulation_PPARA1 annotation(Placement(transformation(extent = {{-10, -10}, {10, 10}}, rotation = 0, origin = {1042, -1430})));
  SysBio.GeneExpressionControl_positive HMGCoASynthase_Pos_Gene_Regulation_Glucagon annotation(Placement(transformation(extent = {{-10, -10}, {10, 10}}, rotation = 180, origin = {1698, -952})));
  SysBio.GeneExpressionControl_positive HMGCoALyase_Pos_Gene_Regulation_Glucagon annotation(Placement(transformation(extent = {{-10, -10}, {10, 10}}, rotation = 180, origin = {1698, -922})));
  SysBio.GeneExpressionControl_positive EnoylCoAHydratase_L3HydroxyacylCoADH_Pos_Gene_regulation_PPARA2 annotation(Placement(transformation(extent = {{-10, -10}, {10, 10}}, rotation = 0, origin = {1062, -1442})));
  SysBio.Source2 Glucose_source(massflow2 = 1.0, switchtime1 = 1.0) annotation(Placement(transformation(extent = {{-980, 20}, {-960, 40}})));
  SysBio.Source2 Chylomicron_source(massflow2 = 1.0, switchtime1 = 1.0, switchtime2 = 1.0) annotation(Placement(transformation(extent = {{-1036, -280}, {-1016, -260}})));
  SysBio.ActivitySensor2 activitySensor2_1 annotation(Placement(transformation(extent = {{-10, -10}, {10, 10}}, rotation = 180, origin = {-912, 996})));
  SysBio.CEElimination cEElimination annotation(Placement(transformation(extent = {{-942, 990}, {-922, 1010}})));
  SysBio.Protein Glucagon_Pancreas_protein_class(Q0 = 1.0, k2 = 0, switchtime = 0, k1 = 0.01) annotation(Placement(transformation(extent = {{-1430, 972}, {-1410, 992}})));
  SysBio.Protein Insulin_Pancreas_protein_class(Q0 = 1, k2 = 0, switchtime = 0, k1 = 0.01) annotation(Placement(transformation(extent = {{-1440, 898}, {-1420, 918}})));
  SysBio.GeneExpressionControl_positive AdipoR2_Pos_Gene_regulation_FOXO2 annotation(Placement(transformation(extent = {{-10, -10}, {10, 10}}, rotation = 0, origin = {-2148, 950})));
  SysBio.GeneExpressionControl_positive Adiponectin_adipocyte_Pos_Gene_regulation_Fatty_acid_blood annotation(Placement(transformation(extent = {{-10, -10}, {10, 10}}, rotation = 0, origin = {-2220, -1284})));
  SysBio.Source2 Dietary_Cholesterol_Chylomicron_source annotation(Placement(transformation(extent = {{-968, -950}, {-948, -930}})));
  SysBio.EElimination Cholesterol_utilization annotation(Placement(transformation(extent = {{-424, -872}, {-404, -852}})));
  SysBio.Enzyme Cholesterol_utilization_enzymes_enzyme_class(k1 = 0.01) annotation(Placement(transformation(extent = {{-10, -10}, {10, 10}}, rotation = 180, origin = {-414, -896})));
  SysBio.EFormation_lin Cholesterol_utilization_enzymes_formation(k = 0.01) annotation(Placement(transformation(extent = {{-10, -10}, {10, 10}}, rotation = 90, origin = {-590, -1198})));
  SysBio.mRNA Cholesterol_utilization_enzymes_mRNA annotation(Placement(transformation(extent = {{-10, -10}, {10, 10}}, rotation = 270, origin = {-582, -1228})));
  SysBio.ESReaction TG_transport_to_lipid_droplet_liver(w = 0) annotation(Placement(transformation(extent = {{-10, -10}, {10, 10}}, rotation = 0, origin = {-450, -570})));
  SysBio.Metabolite Triglycerides_lipid_droplet_liver_metabolite_class(Q0 = 1) annotation(Placement(transformation(extent = {{-10, -10}, {10, 10}}, rotation = 180, origin = {-410, -578})));
  SysBio.ESReaction Triglycerides_lipid_droplet_to_Triglyceride_liver(w = 0) annotation(Placement(transformation(extent = {{-10, -10}, {10, 10}}, rotation = 0, origin = {-370, -570})));
  SysBio.Enzyme TG_Lipid_Droplets_release_enzyme_enzyme_class(k1 = 0.01) annotation(Placement(transformation(extent = {{-10, -10}, {10, 10}}, rotation = 180, origin = {-340, -586})));
  SysBio.EFormation_lin TG_Lipid_Droplets_release_enzyme_Formation annotation(Placement(transformation(extent = {{-10, -10}, {10, 10}}, rotation = 90, origin = {554, -1200})));
  SysBio.mRNA TG_Lipid_Droplets_release_enzyme_mRNA annotation(Placement(transformation(extent = {{-10, -10}, {10, 10}}, rotation = 270, origin = {562, -1224})));
  SysBio.EliminationSensor TG_Lipid_Droplets_release_enzyme_Elimination_Sensor_Fatty_acids_blood annotation(Placement(transformation(extent = {{-320, -566}, {-300, -546}})));
  SysBio.CEElimination TG_Lipid_Droplets_release_enzyme_Elimination annotation(Placement(transformation(extent = {{-322, -588}, {-302, -568}})));
  SysBio.GeneExpressionControl_positive Cholesterol_utilization_enzymes_Pos_Gene_regulation_Cholesterol annotation(Placement(transformation(extent = {{-10, -10}, {10, 10}}, rotation = 0, origin = {-596, -1274})));
  SysBio.CEElimination_Negative Triglycerides_elimination annotation(Placement(transformation(extent = {{-456, -666}, {-436, -646}})));
  SysBio.EliminationSensor_Negative eliminationSensor_Negative annotation(Placement(transformation(extent = {{-440, -708}, {-420, -688}})));
  SysBio.Enzyme TG_storage_in_Lipid_Droplets_enzyme_enzyme_class(k1 = 0.01) annotation(Placement(transformation(extent = {{-10, -10}, {10, 10}}, rotation = 180, origin = {-442, -624})));
  SysBio.EFormation_lin TG_Lipid_Droplets_storage_enzyme_Formation annotation(Placement(transformation(extent = {{-10, -10}, {10, 10}}, rotation = 90, origin = {594, -1200})));
  SysBio.mRNA TG_Lipid_Droplets_storage_enzyme_mRNA annotation(Placement(transformation(extent = {{-10, -10}, {10, 10}}, rotation = 270, origin = {602, -1224})));
  SysBio.Protein Glucocorticoid_receptor_inactive_protein_class(Q0 = 1.0, k1 = 0.01) annotation(Placement(transformation(extent = {{-1110, 1038}, {-1090, 1058}})));
  SysBio.Activation Glucocorticoid_receptor_activation(ka = 1.0, fi00 = 0.01) annotation(Placement(transformation(extent = {{-10, -10}, {10, 10}}, rotation = 180, origin = {-1070, 1034})));
  SysBio.Protein Glucocorticoid_receptor_active_protein_class(Q0 = 1.0, k1 = 0.01) annotation(Placement(transformation(extent = {{-1050, 1038}, {-1030, 1058}})));
  SysBio.mRNA Glucocorticoid_receptor_mRNA(k2 = 0.0, switchtime = 0) annotation(Placement(transformation(extent = {{-10, -10}, {10, 10}}, rotation = 0, origin = {-1030, 1162})));
  SysBio.EFormation_lin Glucocorticoid_receptor_formation(k = 0.02) annotation(Placement(transformation(extent = {{-10, -10}, {10, 10}}, rotation = 270, origin = {-1030, 1130})));
  SysBio.GeneExpressionControl_positive PEPCK_Pos_Gene_regulation_Glucocorticoid annotation(Placement(transformation(extent = {{252, 1030}, {272, 1050}})));
  SysBio.GeneExpressionControl_positive G6Pase_Pos_Gene_regulation_Glucocorticoid annotation(Placement(transformation(extent = {{-298, 1030}, {-278, 1050}})));
  SysBio.GeneExpressionControl_positive Leptin_Pos_Gene_regulation_Glucocorticoid annotation(Placement(transformation(extent = {{-10, -10}, {10, 10}}, rotation = 0, origin = {-2200, -1330})));
  SysBio.GeneExpressionControl_positive Lipoprotein_Lipase_Pos_Gene_regulation_Glucocorticoid annotation(Placement(transformation(extent = {{-10, -10}, {10, 10}}, rotation = 0, origin = {-1120, -1756})));
  SysBio.GeneExpressionControl_negative TNFA_adipocyte_Neg_Gene_regulation_Glucocorticoid annotation(Placement(transformation(extent = {{-2210, -1260}, {-2190, -1240}})));
  SysBio.GeneExpressionControl_positive AcetylCoACarboxylase_Pos_Gene_regulation_Glucocorticoid annotation(Placement(transformation(extent = {{-10, -10}, {10, 10}}, rotation = 0, origin = {1072, -1396})));
  SysBio.GeneExpressionControl_positive Hormone_sensitive_lipase_adipocyte_Pos_Gene_regulation_Glucocorticoid annotation(Placement(transformation(extent = {{-10, -10}, {10, 10}}, rotation = 0, origin = {-2158, -1030})));
  SysBio.GeneExpressionControl_positive MTTP_Pos_Gene_regulation_Glucocorticoid annotation(Placement(transformation(extent = {{-10, -10}, {10, 10}}, rotation = 0, origin = {452, -1400})));
  SysBio.Inhibition GLUT4_inactivation_peripheral_tissue(ka = 1.0, fi00 = 0.0) annotation(Placement(transformation(extent = {{-10, -10}, {10, 10}}, rotation = 180, origin = {-1350, 668})));
  SysBio.Inhibition SREBP1c_inhibition(ka = 1) annotation(Placement(transformation(extent = {{-10, -10}, {10, 10}}, rotation = 180, origin = {-510, -746})));
  SysBio.GeneExpressionControl_negative SREBP1c_Neg_Gene_expression_AMPK annotation(Placement(transformation(extent = {{-10, -10}, {10, 10}}, rotation = 0, origin = {-478, -1450})));
  SysBio.Inhibition SREBP2_inhibition(ka = 1) annotation(Placement(transformation(extent = {{-10, -10}, {10, 10}}, rotation = 180, origin = {-510, -990})));
  SysBio.GeneExpressionControl_positive AdipoR1_Pos_Gene_regulation_Adiponectin annotation(Placement(transformation(extent = {{-10, -10}, {10, 10}}, rotation = 0, origin = {-680, -1720})));
  SysBio.GeneExpressionControl_positive G6Pase_Pos_Gene_regulation_FOXO1 annotation(Placement(transformation(extent = {{-308, 1006}, {-288, 1026}})));
  SysBio.GeneExpressionControl_positive PEPCK_Pos_Gene_regulation_FOXO1 annotation(Placement(transformation(extent = {{252, 970}, {272, 990}})));
  SysBio.GeneExpressionControl_positive PGC1A_Pos_Gene_regulation_FOXO1 annotation(Placement(transformation(extent = {{-10, -10}, {10, 10}}, rotation = 0, origin = {-576, -1274})));
  SysBio.GeneExpressionControl_positive HMGCoASynthase_Pos_Gene_Regulation_FOXO1 annotation(Placement(transformation(extent = {{-10, -10}, {10, 10}}, rotation = 180, origin = {1716, -958})));
protected
  SysBio.Cmass C1 annotation(Placement(transformation(extent = {{-593, 399}, {-591, 401}})));
protected
  SysBio.Cmass C2 annotation(Placement(transformation(extent = {{-593, 439}, {-591, 441}})));
protected
  SysBio.Cmass Insulin_node2 annotation(Placement(transformation(extent = {{-595, -161}, {-593, -159}})));
protected
  SysBio.Cmass Insulin_node3 annotation(Placement(transformation(extent = {{-595, -623}, {-593, -621}})));
protected
  SysBio.Cmass C8 annotation(Placement(transformation(extent = {{59, -981}, {61, -979}})));
protected
  SysBio.Cmass C7 annotation(Placement(transformation(extent = {{-811, -449}, {-809, -447}})));
protected
  SysBio.Cmass PPARA_node_1 annotation(Placement(transformation(extent = {{-813, -561}, {-811, -559}})));
protected
  SysBio.Cmass C10 annotation(Placement(transformation(extent = {{-301, -247}, {-299, -245}})));
protected
  SysBio.Cmass LXR_node annotation(Placement(transformation(extent = {{541, -1001}, {543, -999}})));
protected
  SysBio.Cmass Palmitoleate_node annotation(Placement(transformation(extent = {{-141, -695}, {-139, -693}})));
protected
  SysBio.Cmass Insulin_substrate_node annotation(Placement(transformation(extent = {{-601, 79}, {-599, 81}})));
protected
  SysBio.Cmass Glucagon_node1 annotation(Placement(transformation(extent = {{-721, 379}, {-719, 381}})));
protected
  SysBio.Cmass PKA_active_node annotation(Placement(transformation(extent = {{-337, 121}, {-335, 123}})));
protected
  SysBio.Cmass Insulin_node1_adipocyte annotation(Placement(transformation(extent = {{-1805, -701}, {-1803, -699}})));
protected
  SysBio.Cmass SREBP2_node_1 annotation(Placement(transformation(extent = {{1339, 39}, {1341, 41}})));
protected
  SysBio.Cmass C19 annotation(Placement(transformation(extent = {{-981, 179}, {-979, 181}})));
protected
  SysBio.Cmass Adiponectin_node1 annotation(Placement(transformation(extent = {{-1241, -1021}, {-1239, -1019}})));
protected
  SysBio.Cmass AMPK_node1 annotation(Placement(transformation(extent = {{639, -1251}, {641, -1249}})));
protected
  SysBio.Cmass C22 annotation(Placement(transformation(extent = {{-709, 419}, {-707, 421}})));
protected
  SysBio.Cmass AMPK_node1_peripheral_tissue annotation(Placement(transformation(extent = {{-1643, 219}, {-1641, 221}})));
protected
  SysBio.Cmass Insulin_receptor_substrate_active_adipocyte_node_1 annotation(Placement(transformation(extent = {{-2049, -1241}, {-2047, -1239}})));
protected
  SysBio.Cmass Fattyacids_node1_adipocyte annotation(Placement(transformation(extent = {{-1523, -1163}, {-1521, -1161}})));
protected
  SysBio.Cmass Glutamate_node annotation(Placement(transformation(extent = {{1279, 459}, {1281, 461}})));
protected
  SysBio.Cmass Glutamine_node annotation(Placement(transformation(extent = {{1259, 459}, {1261, 461}})));
protected
  SysBio.Cmass Oxoglutarate_node annotation(Placement(transformation(extent = {{1379, 459}, {1381, 461}})));
protected
  SysBio.Cmass Pyruvate_node annotation(Placement(transformation(extent = {{419, 399}, {421, 401}})));
protected
  SysBio.Cmass Ammonia_node annotation(Placement(transformation(extent = {{1181, 539}, {1183, 541}})));
protected
  SysBio.Cmass Glucose_node annotation(Placement(transformation(extent = {{-1041, -621}, {-1039, -619}})));
protected
  SysBio.Cmass C31 annotation(Placement(transformation(extent = {{-621, -161}, {-619, -159}})));
protected
  SysBio.Cmass Glucose_liver_node1 annotation(Placement(transformation(extent = {{-657, -341}, {-655, -339}})));
protected
  SysBio.Cmass C33 annotation(Placement(transformation(extent = {{359, -203}, {361, -201}})));
protected
  SysBio.Cmass C34 annotation(Placement(transformation(extent = {{359, -757}, {361, -755}})));
protected
  SysBio.Cmass C35 annotation(Placement(transformation(extent = {{679, -133}, {681, -131}})));
protected
  SysBio.Cmass C36 annotation(Placement(transformation(extent = {{579, -553}, {581, -551}})));
protected
  SysBio.Cmass PPARA_node1 annotation(Placement(transformation(extent = {{839, -981}, {841, -979}})));
protected
  SysBio.Cmass PGC1A_node_1 annotation(Placement(transformation(extent = {{719, -1041}, {721, -1039}})));
protected
  SysBio.Cmass PGC1A_node_2 annotation(Placement(transformation(extent = {{-703, -299}, {-701, -297}})));
protected
  SysBio.Cmass PGC1A_node_3 annotation(Placement(transformation(extent = {{-703, 449}, {-701, 451}})));
protected
  SysBio.Cmass ChREBP_node annotation(Placement(transformation(extent = {{-641, 639}, {-639, 641}})));
protected
  SysBio.Cmass Palmitoleate_node2 annotation(Placement(transformation(extent = {{1659, -1287}, {1661, -1285}})));
protected
  SysBio.Cmass Leptin_node2 annotation(Placement(transformation(extent = {{1699, -1321}, {1701, -1319}})));
protected
  SysBio.Cmass Cholesterol_node1 annotation(Placement(transformation(extent = {{1351, 59}, {1353, 61}})));
protected
  SysBio.Cmass SREBP1c_node2 annotation(Placement(transformation(extent = {{439, -1321}, {441, -1319}})));
protected
  SysBio.Cmass Insulin_node4 annotation(Placement(transformation(extent = {{579, -1491}, {581, -1489}})));
protected
  SysBio.Cmass FOXO1_node1 annotation(Placement(transformation(extent = {{-521, -1681}, {-519, -1679}})));
protected
  SysBio.Cmass LXR_node1 annotation(Placement(transformation(extent = {{-601, -1401}, {-599, -1399}})));
protected
  SysBio.Cmass TNFA_node1 annotation(Placement(transformation(extent = {{-921, -1541}, {-919, -1539}})));
protected
  SysBio.Cmass PPARG_adipose_node1 annotation(Placement(transformation(extent = {{-2261, -1541}, {-2259, -1539}})));
protected
  SysBio.Cmass Fatty_acid_blood_node_1 annotation(Placement(transformation(extent = {{-1221, -1001}, {-1219, -999}})));
protected
  SysBio.Cmass Leptin_blood_node_1 annotation(Placement(transformation(extent = {{-1281, -421}, {-1279, -419}})));
protected
  SysBio.Cmass Glucagon_node2 annotation(Placement(transformation(extent = {{1741, 1139}, {1743, 1141}})));
protected
  SysBio.Cmass Glucagon_node3 annotation(Placement(transformation(extent = {{1773, -1503}, {1775, -1501}})));
protected
  SysBio.Cmass Glucose_blood_node1 annotation(Placement(transformation(extent = {{-931, 881}, {-929, 883}})));
protected
  SysBio.Cmass Fatty_acid_blood_node_2 annotation(Placement(transformation(extent = {{-1161, -1381}, {-1159, -1379}})));
protected
  SysBio.Cmass Glucocorticoid_node1 annotation(Placement(transformation(extent = {{-781, 1039}, {-779, 1041}})));
protected
  SysBio.Cmass Glucocorticoid_node2 annotation(Placement(transformation(extent = {{-2201, 1119}, {-2199, 1121}})));
protected
  SysBio.Cmass Glucocorticoid_node3 annotation(Placement(transformation(extent = {{-2201, -81}, {-2199, -79}})));
protected
  SysBio.Cmass Glucocorticoid_node4 annotation(Placement(transformation(extent = {{-1281, -1781}, {-1279, -1779}})));
protected
  SysBio.Cmass Adiponectin_node2 annotation(Placement(transformation(extent = {{-1281, -1763}, {-1279, -1761}})));
protected
  SysBio.Cmass FOXO1_node2 annotation(Placement(transformation(extent = {{-675, 639}, {-673, 641}})));
protected
  SysBio.Cmass FOXO1_node3 annotation(Placement(transformation(extent = {{1779, -1681}, {1781, -1679}})));
initial equation
  // Equations for flux sensitivity analysis
  AcetylCoA_to_AcetoAcetylCoA_cyto_to_HMGCoA_cyto.inflow.fi = k100 * (Citrate_to_AcetylCoA_Oxaloacetate.inflow.fi + MalonylCoA_to_AcetylCoA_cyto.inflow.fi);
  DihydroxyacetoneP_to_Glycerol3P.inflow.fi = k200 * Fructose16BP_to_DihydroxyacetoneP.inflow.fi;
  FA_blood_to_MUFA_liver.inflow.fi = k300 * (FA_transport_adipocyte_to_blood.inflow.fi + VLDL_blood_FA_blood.inflow.fi + Chylomicron_blood_to_FA_blood.inflow.fi);
  A_2_HDL_to_Cholesterol_liver.inflow.fi = k400 * (A_4_HDL_to_A_2_HDL_A_3_HDL.inflow.fi + A_1_HDL_TG_rich_to_A_2_HDL_VLDL.inflow.fi);
  Triglycerides_to_VLDL.inflow1.fi = k500 * (Cholesterol_to_Cholesteryl_esters.inflow1.fi + Cholesterol_PalmitoylCoA_to_Cholesteryl_esters.inflow1.fi);
  TG_transport_to_lipid_droplet_liver.inflow.fi = k600 * (TG_transport_to_liver.inflow.fi + FattyAcylCoA_DAG_to_TG.inflow2.fi + Triglycerides_lipid_droplet_to_Triglyceride_liver.inflow.fi);
  DAG_to_MAG.inflow.fi = k700 * (TG_to_DAG.inflow.fi + PhosphatidicAcid_to_DAG.inflow.fi + MAG_to_DAG.inflow2.fi);
  FattyAcylCoA_DAG_to_TG.inflow2.fi = k800 * (TG_to_DAG.inflow.fi + PhosphatidicAcid_to_DAG.inflow.fi + MAG_to_DAG.inflow2.fi);
  TG_to_DAG.inflow.fi = k900 * (TG_transport_to_liver.inflow.fi + FattyAcylCoA_DAG_to_TG.inflow2.fi + Triglycerides_lipid_droplet_to_Triglyceride_liver.inflow.fi);
  FattyAcylCoA_Glycerol3P_to_LPA.inflow2.fi = k050 * (Palmitoleate_to_PalmitoleoylCoA.inflow.fi + PalmitoylCoA_to_PalmitoleateCoA.inflow.fi);
  Glucose6P_to_Glucose1P.inflow.fi = k101 * Glucose_to_Glucose6P.inflow.fi;
  Glucose6P_to_Fructose6P.inflow.fi = k102 * Glucose_to_Glucose6P.inflow.fi;
  Glucose6P_to_Ribulose5P.inflow.fi = k103 * Glucose_to_Glucose6P.inflow.fi;
  Glycogen_to_Glucose1P.inflow.fi = k104 * UDPGlucose_to_Glycogen.inflow.fi;
  Glucose_transport_blood_to_adipocyte.inflow.fi = k105 * Glucose_liver_to_blood.inflow.fi - k1051 * Glucose_source.out.fi;
  Glucose_transport_blood_to_tissue.inflow.fi = k106 * Glucose_liver_to_blood.inflow.fi - k1061 * Glucose_source.out.fi;
  Glucose_liver_to_blood.inflow.fi = k107 * Glucose_blood_to_liver.inflow.fi + k1071 * Glucose6P_to_Glucose.inflow.fi;
  Fructose6P_to_Fructose26BP.inflow.fi = k108 * (Glucose6P_to_Fructose6P.inflow.fi + Fructose16BP_to_Fructose6P.inflow.fi + Fructose26BP_to_Fructose6P.inflow.fi + Xylulose5P_Erythrose4P_to_Glyceraldehyde3P_Fructose6P.inflow1.fi + Sedoheptulose7P_Glyceraldehyde3P_to_Fructose6P_Erythrose4P.inflow1.fi);
  Fructose16BP_to_DihydroxyacetoneP.inflow.fi = k109 * Fructose6P_to_Fructose16BP.inflow.fi;
  Lactate_to_Pyruvate.inflow.fi = k110 * (-Lactate_source.out.fi) + k1101 * Pyruvate_to_Lactate.inflow.fi;
  Pyruvate_to_Oxaloacetate.inflow.fi = k111 * (PEnolPyruvate_to_Pyruvate.inflow.fi + Lactate_to_Pyruvate.inflow.fi + Serine_to_Pyruvate_Ammonia.inflow.fi + Cysteine_to_Pyruvate_Ammonia.inflow.fi + Malate_to_Pyruvatecyto.inflow.fi);
  Pyruvate_to_mitoAcetylCoA.inflow.fi = k112 * (PEnolPyruvate_to_Pyruvate.inflow.fi + Lactate_to_Pyruvate.inflow.fi + Serine_to_Pyruvate_Ammonia.inflow.fi + Cysteine_to_Pyruvate_Ammonia.inflow.fi + Malate_to_Pyruvatecyto.inflow.fi);
  Oxaloacetate_to_PEnolPyruvate.inflow.fi = k113 * (Pyruvate_to_Oxaloacetate.inflow.fi + Citrate_to_AcetylCoA_Oxaloacetate.outflow1.fi + Malate_to_Oxaloacetate.inflow.fi);
  MalonylCoA_to_AcetylCoA.inflow.fi = k114 * cytoAcetylCoA_to_MalonylCoA.inflow.fi;
  MalonylCoA_to_AcetylCoA_cyto.inflow.fi = k115 * cytoAcetylCoA_to_MalonylCoA.inflow.fi;
  Fructose16BP_to_Glyceraldehyde3P.inflow.fi = k116 * Fructose6P_to_Fructose16BP.inflow.fi;
  Glycerate3P_to_Phospho3hydroxypyruvate.inflow.fi = k117 * Glyceraldehyde_to_B13PGlycerate_to_Glycerate3P_to_Glycerate2P.inflow.fi;
  Serine_to_Glycine.inflow.fi = k118 * (Phospho3serine_to_Serine.inflow.fi - Serine_dietary_source.out.fi);
  Serine_to_Pyruvate_Ammonia.inflow.fi = k119 * (Phospho3serine_to_Serine.inflow.fi - Serine_dietary_source.out.fi);
  Cysteine_to_Pyruvate_Ammonia.inflow.fi = k120 * (Cystathionine_to_Cysteine.inflow.fi - Cysteine_dietary_source.out.fi);
  Methionine_to_Homocysteine.inflow.fi = k121 * ((-Methionine_dietary_source.out.fi) + Homocysteine_to_Methionine.inflow.fi);
  Homocysteine_Serine_to_Cystathionine.inflow1.fi = k122 * (Phospho3serine_to_Serine.inflow.fi - Serine_dietary_source.out.fi);
  Phenylalanine_to_Tyrosine.inflow.fi = -k123 * Phenylalanine_dietary_source.out.fi;
  Tyrosine_to_Acetoacetate_Fumarate.inflow.fi = k124 * (Phenylalanine_to_Tyrosine.inflow.fi - Tyrosine_dietary_source.out.fi);
  Glutamate_to_Glutamate5P_to_Glutamic_Semialdehyde.inflow.fi = k125 * (Oxoglutarate_Ammonia_to_Glutamate.inflow1.fi - Glutamate_dietary_source.out.fi + Aspartate_Glutamine_to_Asparagine_Glutamate.inflow1.fi + Glutamine_to_Glutamate_Ammonia.inflow.fi + Histidine_to_Glutamate.inflow.fi);
  Glutamate_Ammonia_to_Glutamine.inflow1.fi = k126 * (Oxoglutarate_Ammonia_to_Glutamate.inflow1.fi - Glutamate_dietary_source.out.fi + Aspartate_Glutamine_to_Asparagine_Glutamate.inflow1.fi + Glutamine_to_Glutamate_Ammonia.inflow.fi + Histidine_to_Glutamate.inflow.fi);
  Glutamine_to_Glutamate_Ammonia.inflow.fi = k127 * ((-Glutamine_dietary_source.out.fi) + Glutamate_Ammonia_to_Glutamine.inflow1.fi);
  Pyruvate_Glutamate_to_Alanine_Oxoglutarate.inflow1.fi = k128 * (PEnolPyruvate_to_Pyruvate.inflow.fi + Lactate_to_Pyruvate.inflow.fi + Serine_to_Pyruvate_Ammonia.inflow.fi + Cysteine_to_Pyruvate_Ammonia.inflow.fi);
  Aspartate_Glutamine_to_Asparagine_Glutamate.inflow1.fi = k129 * (Oxaloacetate_Glutamate_to_Aspartate_Oxoglutarate.inflow2.fi - Aspartate_dietary_source.out.fi);
  Glutamic_Semialdehyde_Glutamine_to_Arginine_Oxoglutarate.inflow1.fi = k130 * Glutamate_to_Glutamate5P_to_Glutamic_Semialdehyde.inflow.fi;
  Isoleucine_to_PropionylCoA.inflow.fi = -k131 * Isoleucine_dietary_source.out.fi;
  Valine_to_PropionylCoA.inflow.fi = -k132 * Valine_dietary_source.out.fi;
  Alpha_Ketobutyrate_to_PropionylCoA.inflow.fi = k133 * Cystathionine_to_Cysteine.inflow.fi;
  PropionylCoA_to_MethylmalonylCoA.inflow.fi = k134 * (Isoleucine_to_PropionylCoA.inflow.fi + Valine_to_PropionylCoA.inflow.fi + Alpha_Ketobutyrate_to_PropionylCoA.inflow.fi);
  Histidine_to_Glutamate.inflow.fi = -k135 * Histidine_dietary_source.out.fi;
  Leucine_to_HMGCoA.inflow.fi = -k136 * Leucine_dietary_source.out.fi;
  Tryptophan_to_Alanine_Hydroxy_3_Anthranilate.inflow.fi = -k137 * Tryptophan_dietary_source.out.fi;
  Oxaloacetate_Glutamate_to_Aspartate_Oxoglutarate.inflow1.fi = k138 * (Pyruvate_to_Oxaloacetate.inflow.fi + Citrate_to_AcetylCoA_Oxaloacetate.outflow1.fi + Malate_to_Oxaloacetate.inflow.fi);
  Arginine_to_Urea_Ornithine.inflow.fi = k139 * ((-Arginine_dietary_source.out.fi) + Glutamic_Semialdehyde_Glutamine_to_Arginine_Oxoglutarate.inflow1.fi);
  Glutamic_Semialdehyde_Glutamate_to_Ornithine_Oxoglutarate.inflow1.fi = k140 * Glutamate_to_Glutamate5P_to_Glutamic_Semialdehyde.inflow.fi;
  Carbamoyl_phosphate_Ornithine_to_Citrulline.inflow1.fi = k141 * (Glutamic_Semialdehyde_Glutamate_to_Ornithine_Oxoglutarate.inflow1.fi + Arginine_to_Urea_Ornithine.inflow.fi);
  Fructose16BP_to_DihydroxyacetoneP_adipocyte.inflow.fi = k142 * Glucose_to_glucose6P_to_Fructose6P_adipocyte.inflow.fi;
  Fructose16BP_to_DihydroxyacetoneP_tissue.inflow.fi = k143 * Glucose_to_glucose6P_to_Fructose6P_tissue.inflow.fi;
  Citrate_to_CisAconitate_to_Isocitrate_to_Oxalosuccinate.inflow.fi = k144 * MitoAcetylCoA_Oxaloacetate_to_Citrate.inflow1.fi;
  Malate_to_Oxaloacetate.inflow.fi = k145 * Fumarate_to_Malate.inflow.fi + k146 * Oxaloacetate_to_Malate.inflow.fi;
  Keto3AcylCoA_to_AcylCoA.inflow.fi = k147 * Trans2BEnoylCoA_to_L3HydroxyAcylCoA_to_Keto3AcylCoA.inflow.fi;
  SuccinylCoA_Acetoacetate_to_Succinate_AcetoacetylCoA.inflow2.fi = k148 * SSuccinylDihydrolipamideE1_to_SuccinylCoA.inflow.fi;
  MitoAcetylCoA_Oxaloacetate_to_Citrate.inflow1.fi = k149 * (Pyruvate_to_Oxaloacetate.inflow.fi + Citrate_to_AcetylCoA_Oxaloacetate.outflow1.fi + Malate_to_Oxaloacetate.inflow.fi);
  Acetoacetate_transport_to_blood.inflow.fi = k150 * HMGCoA_to_Acetoacetate.inflow.fi + k151 * Tyrosine_to_Acetoacetate_Fumarate.inflow.fi;
  Acetoacetate_to_BHydroxybutyrate.inflow.fi = k152 * HMGCoA_to_Acetoacetate.inflow.fi + k153 * Tyrosine_to_Acetoacetate_Fumarate.inflow.fi;
  BHydroxybutyrate_transport_to_adipocyte.inflow.fi = k154 * BHydroxybutyrate_transport_to_blood.inflow.fi;
  Acetoacetate_transport_to_adipocyte.inflow.fi = k155 * Acetoacetate_transport_to_blood.inflow.fi;
  Palmitate_to_Keto3Sphingosine.inflow1.fi = k156 * (MalonylCoA_AcetylCoA_to_SaturatedFA.inflow1.fi + SaturatedFA_to_Liver.inflow.fi);
  PalmitoylCoA_to_PalmitoleateCoA.inflow.fi = k157 * Palmitate_to_PalmitoylCoA.inflow.fi;
  DAG_Choline_to_PC.inflow1.fi = k158 * (TG_to_DAG.inflow.fi + PhosphatidicAcid_to_DAG.inflow.fi + MAG_to_DAG.inflow2.fi);
  MAG_to_Glycerol.inflow.fi = k159 * DAG_to_MAG.inflow.fi;
  PC_to_PA_Choline.inflow.fi = k160 * DAG_Choline_to_PC.inflow1.fi;
  Cholesterol_PalmitoylCoA_to_Cholesteryl_esters.inflow2.fi = k161 * Palmitate_to_PalmitoylCoA.inflow.fi;
  Cholesterol_to_Cholesteryl_esters.inflow2.fi = k162 * (Palmitoleate_to_PalmitoleoylCoA.inflow.fi + PalmitoylCoA_to_PalmitoleateCoA.inflow.fi);
  Cholesterol_utilization.inflow.fi = k163 * (Cholesterol_transport_to_liver_LDL.inflow.fi + A_2_HDL_to_Cholesterol_liver.inflow.fi + Cholesterol_transport_to_liver.inflow.fi + HMGCoA_to_cholesterol.inflow.fi);
  Cholesterol_transport_to_macrophage.inflow.fi = k164 * (VLDL_blood_FA_blood.inflow.fi + HDL_to_VLDL_LDL.inflow.fi);
  Cholesterol_transport_to_adipocyte.inflow.fi = k165 * (VLDL_blood_FA_blood.inflow.fi + HDL_to_VLDL_LDL.inflow.fi);
  Cholesterol_transport_to_peripheral_tissue.inflow.fi = k166 * (VLDL_blood_FA_blood.inflow.fi + HDL_to_VLDL_LDL.inflow.fi);
  Cholesterol_Elimination_peripheral_tissue.inflow.fi = k167 * (Cholesterol_transport_to_peripheral_tissue.inflow.fi + Cholesterol_synthesis_peripheral_tissues.inflow.fi);
  Cholesterol_Elimination_adipocyte.inflow.fi = k168 * (Cholesterol_transport_to_adipocyte.inflow.fi + Cholesterol_synthesis_adipocyte.inflow.fi);
  Freefattyacids_to_UnsaturatedFattyAcylCoA_adipocyte.inflow.fi = k169 * (TG_to_DAG_adipocyte.inflow.fi + DAG_to_MAG_adipocyte.inflow.fi + MAG_to_Glycerol_adipocyte.inflow.fi + FA_transport_to_Adipocyte.inflow.fi + MalonylCoA_AcetylCoA_to_Fatty_Acid_adipocyte.inflow1.fi);
  Freefattyacid_to_SaturatedFattyAcylCoA_adipocyte.inflow.fi = k170 * (TG_to_DAG_adipocyte.inflow.fi + DAG_to_MAG_adipocyte.inflow.fi + MAG_to_Glycerol_adipocyte.inflow.fi + FA_transport_to_Adipocyte.inflow.fi + MalonylCoA_AcetylCoA_to_Fatty_Acid_adipocyte.inflow1.fi);
  SaturatedFattyAcylCoA_to_UnsaturatedFattyAcylCoA_adipocyte.inflow.fi = k171 * Freefattyacid_to_SaturatedFattyAcylCoA_adipocyte.inflow.fi;
  FattyAcylCoA_Glycerol3P_to_LPA_adipocyte.inflow2.fi = k172 * (Freefattyacids_to_UnsaturatedFattyAcylCoA_adipocyte.inflow.fi + SaturatedFattyAcylCoA_to_UnsaturatedFattyAcylCoA_adipocyte.inflow.fi);
  FattyAcylCoA_DAG_to_TG_adipocyte.inflow1.fi = k173 * (SaturatedFattyAcylCoA_to_UnsaturatedFattyAcylCoA_adipocyte.inflow.fi + Freefattyacids_to_UnsaturatedFattyAcylCoA_adipocyte.inflow.fi);
  FattyAcylCoA_Glycerol_to_MAG.inflow2.fi = k174 * (SaturatedFattyAcylCoA_to_UnsaturatedFattyAcylCoA_adipocyte.inflow.fi + Freefattyacids_to_UnsaturatedFattyAcylCoA_adipocyte.inflow.fi);
  MAG_to_DAG_adipocyte.inflow2.fi = k175 * (SaturatedFattyAcylCoA_to_UnsaturatedFattyAcylCoA_adipocyte.inflow.fi + Freefattyacids_to_UnsaturatedFattyAcylCoA_adipocyte.inflow.fi);
  DihydroxyacetoneP_to_Glycerol3P_adipocyte.inflow.fi = k176 * Fructose16BP_to_DihydroxyacetoneP_adipocyte.inflow.fi;
  TG_storage_adipocyte.inflow.fi = k177 * (FattyAcylCoA_DAG_to_TG_adipocyte.inflow2.fi + TG_release_adipocyte.inflow.fi);
  TG_to_DAG_adipocyte.inflow.fi = k178 * (FattyAcylCoA_DAG_to_TG_adipocyte.inflow2.fi + TG_release_adipocyte.inflow.fi);
  FA_transport_to_tissue.inflow.fi = k179 * (FA_transport_adipocyte_to_blood.inflow.fi + VLDL_blood_FA_blood.inflow.fi + Chylomicron_blood_to_FA_blood.inflow.fi);
  Chylomicron_blood_to_Chylomicron_remnants.inflow.fi = -k180 * Chylomicron_source.out.fi;
  cytoAcetylCoA_to_MalonylCoA_adipocyte.inflow.fi = k181 * (AcetoAcetylCoA_adipocyte_to_AcetylCoA_adipocyte.inflow.fi + Pyruvate_to_AcetylCoA_adipocyte.inflow.fi + SaturatedFattyAcylCoA_to_AcetylCoA_oxidation_adipocyte.inflow.fi + UnsaturatedFattyAcylCoA_to_AcetylCoA_oxidation_adipocyte.inflow.fi);
  Cholesterol_synthesis_adipocyte.inflow.fi = k182 * (AcetoAcetylCoA_adipocyte_to_AcetylCoA_adipocyte.inflow.fi + Pyruvate_to_AcetylCoA_adipocyte.inflow.fi + SaturatedFattyAcylCoA_to_AcetylCoA_oxidation_adipocyte.inflow.fi + UnsaturatedFattyAcylCoA_to_AcetylCoA_oxidation_adipocyte.inflow.fi);
  cytoAcetylCoA_to_MalonylCoA_peripheral_tissue.inflow.fi = k183 * (AcetoAcetylCoA_tissue_to_AcetylCoA_peripheral_tissue.inflow.fi + Pyruvate_to_AcetylCoA_peripheral_tissue.inflow.fi);
  Cholesterol_synthesis_peripheral_tissues.inflow.fi = k184 * (AcetoAcetylCoA_tissue_to_AcetylCoA_peripheral_tissue.inflow.fi + Pyruvate_to_AcetylCoA_peripheral_tissue.inflow.fi);
  Oxoglutarate_Ammonia_to_Glutamate.inflow1.fi = k185 * Oxalosuccinate_to_Oxoglutarate.inflow.fi + k186 * Oxaloacetate_Glutamate_to_Aspartate_Oxoglutarate.inflow1.fi + k187 * Pyruvate_Glutamate_to_Alanine_Oxoglutarate.inflow1.fi + k188 * Glutamic_Semialdehyde_Glutamine_to_Arginine_Oxoglutarate.inflow1.fi + k189 * Glutamic_Semialdehyde_Glutamate_to_Ornithine_Oxoglutarate.inflow2.fi;
  // Glucose1P_to_UDPGlucose.inflow.fi = -k1*Glucose_source.out.fi;
  //   Glucose_transport_blood_to_adipocyte.inflow.fi = k4*Glucose_liver_to_blood.inflow.fi- k2*Glucose_source.out.fi;
  //   Glucose_transport_blood_to_tissue.inflow.fi = k4*Glucose_liver_to_blood.inflow.fi- k2*Glucose_source.out.fi;
  //   Glucose_liver_to_blood.inflow.fi = k1*Glucose_blood_to_liver.inflow.fi + k8*Glucose6P_to_Glucose.inflow.fi;
  //   Glucose6P_to_Glucose1P.inflow.fi = k2*Glucose_to_Glucose6P.inflow.fi;
  //   Glucose6P_to_Fructose6P.inflow.fi = k5*Glucose_to_Glucose6P.inflow.fi;
  //   Glucose6P_to_Ribulose5P.inflow.fi = k05*Glucose_to_Glucose6P.inflow.fi;
  //   Glycogen_to_Glucose1P.inflow.fi = k5*UDPGlucose_to_Glycogen.inflow.fi;
  //   Fructose6P_to_Fructose26BP.inflow.fi = k1*(Glucose6P_to_Fructose6P.inflow.fi +Fructose16BP_to_Fructose6P.inflow.fi + Fructose26BP_to_Fructose6P.inflow.fi +Xylulose5P_Erythrose4P_to_Glyceraldehyde3P_Fructose6P.inflow1.fi +Sedoheptulose7P_Glyceraldehyde3P_to_Fructose6P_Erythrose4P.inflow1.fi);
  //   Fructose16BP_to_DihydroxyacetoneP.inflow.fi = k2*Fructose6P_to_Fructose16BP.inflow.fi;
  //   Fructose16BP_to_Glyceraldehyde3P.inflow.fi = k2*Fructose6P_to_Fructose16BP.inflow.fi;
  // DihydroxyacetoneP_to_Glycerol3P.inflow.fi = k1*Fructose16BP_to_DihydroxyacetoneP.inflow.fi;
  //   Lactate_to_Pyruvate.inflow.fi = k3*(-Lactate_source.out.fi) + k05*(Pyruvate_to_Lactate.inflow.fi);
  //   Pyruvate_to_Oxaloacetate.inflow.fi = k1*(PEnolPyruvate_to_Pyruvate.inflow.fi +Lactate_to_Pyruvate.inflow.fi + Serine_to_Pyruvate_Ammonia.inflow.fi +Cysteine_to_Pyruvate_Ammonia.inflow.fi + Malate_to_Pyruvatecyto.inflow.fi);
  //   Pyruvate_to_mitoAcetylCoA.inflow.fi = k1*(PEnolPyruvate_to_Pyruvate.inflow.fi +Lactate_to_Pyruvate.inflow.fi + Serine_to_Pyruvate_Ammonia.inflow.fi +Cysteine_to_Pyruvate_Ammonia.inflow.fi + Malate_to_Pyruvatecyto.inflow.fi);
  //   Oxaloacetate_to_PEnolPyruvate.inflow.fi = k3*(Pyruvate_to_Oxaloacetate.inflow.fi+ Citrate_to_AcetylCoA_Oxaloacetate.outflow1.fi + Malate_to_Oxaloacetate.inflow.fi);
  // AcetylCoA_to_AcetoAcetylCoA_cyto_to_HMGCoA_cyto.inflow.fi = k1*(Citrate_to_AcetylCoA_Oxaloacetate.inflow.fi + MalonylCoA_to_AcetylCoA_cyto.inflow.fi);
  //   MalonylCoA_to_AcetylCoA.inflow.fi = k1*cytoAcetylCoA_to_MalonylCoA.inflow.fi;
  //   MalonylCoA_to_AcetylCoA_cyto.inflow.fi = k1*cytoAcetylCoA_to_MalonylCoA.inflow.fi;
  //   Glycerate3P_to_Phospho3hydroxypyruvate.inflow.fi = k7*Glyceraldehyde_to_B13PGlycerate_to_Glycerate3P_to_Glycerate2P.inflow.fi;
  //   Serine_to_Glycine.inflow.fi = k1*(Phospho3serine_to_Serine.inflow.fi -Serine_dietary_source.out.fi);
  //   Serine_to_Pyruvate_Ammonia.inflow.fi = k5*(Phospho3serine_to_Serine.inflow.fi -Serine_dietary_source.out.fi);
  //   Cysteine_to_Pyruvate_Ammonia.inflow.fi = k3*(Cystathionine_to_Cysteine.inflow.fi- Cysteine_dietary_source.out.fi);
  //   Methionine_to_Homocysteine.inflow.fi = k4*(-Methionine_dietary_source.out.fi +Homocysteine_to_Methionine.inflow.fi);
  //   Homocysteine_Serine_to_Cystathionine.inflow1.fi = k1*(Phospho3serine_to_Serine.inflow.fi - Serine_dietary_source.out.fi);
  //   Phenylalanine_to_Tyrosine.inflow.fi = -k1*Phenylalanine_dietary_source.out.fi;
  //   Tyrosine_to_Acetoacetate_Fumarate.inflow.fi = k1*(Phenylalanine_to_Tyrosine.inflow.fi- Tyrosine_dietary_source.out.fi);
  //   Oxoglutarate_Ammonia_to_Glutamate.inflow1.fi = k3*(Oxalosuccinate_to_Oxoglutarate.inflow.fi) + k*Oxaloacetate_Glutamate_to_Aspartate_Oxoglutarate.inflow1.fi + k*Pyruvate_Glutamate_to_Alanine_Oxoglutarate.inflow1.fi + k*Glutamic_Semialdehyde_Glutamine_to_Arginine_Oxoglutarate.inflow1.fi + k*Glutamic_Semialdehyde_Glutamate_to_Ornithine_Oxoglutarate.inflow2.fi;
  //   Glutamate_to_Glutamate5P_to_Glutamic_Semialdehyde.inflow.fi = k05*(Oxoglutarate_Ammonia_to_Glutamate.inflow1.fi - Glutamate_dietary_source.out.fi+ Aspartate_Glutamine_to_Asparagine_Glutamate.inflow1.fi +Glutamine_to_Glutamate_Ammonia.inflow.fi + Histidine_to_Glutamate.inflow.fi);
  //   Glutamate_Ammonia_to_Glutamine.inflow1.fi = k5*(Oxoglutarate_Ammonia_to_Glutamate.inflow1.fi - Glutamate_dietary_source.out.fi+ Aspartate_Glutamine_to_Asparagine_Glutamate.inflow1.fi +Glutamine_to_Glutamate_Ammonia.inflow.fi + Histidine_to_Glutamate.inflow.fi);
  //   Glutamine_to_Glutamate_Ammonia.inflow.fi = k7*(-Glutamine_dietary_source.out.fi+ Glutamate_Ammonia_to_Glutamine.inflow1.fi);
  //   Pyruvate_Glutamate_to_Alanine_Oxoglutarate.inflow1.fi = k3*(PEnolPyruvate_to_Pyruvate.inflow.fi + Lactate_to_Pyruvate.inflow.fi +Serine_to_Pyruvate_Ammonia.inflow.fi + Cysteine_to_Pyruvate_Ammonia.inflow.fi);
  // Pyruvate_Glutamate_to_Alanine_Oxoglutarate.inflow1.fi = k1*(Oxoglutarate_Ammonia_to_Glutamate.inflow1.fi - Glutamate_dietary_source.out.fi + Aspartate_Glutamine_to_Asparagine_Glutamate.inflow1.fi + Glutamine_to_Glutamate_Ammonia.inflow.fi + Histidine_to_Glutamate.inflow.fi);
  //   Aspartate_Glutamine_to_Asparagine_Glutamate.inflow1.fi = k1*(Oxaloacetate_Glutamate_to_Aspartate_Oxoglutarate.inflow2.fi -Aspartate_dietary_source.out.fi);
  //   Glutamic_Semialdehyde_Glutamine_to_Arginine_Oxoglutarate.inflow1.fi = k1*Glutamate_to_Glutamate5P_to_Glutamic_Semialdehyde.inflow.fi;
  //   Isoleucine_to_PropionylCoA.inflow.fi = -k1*Isoleucine_dietary_source.out.fi;
  //   Valine_to_PropionylCoA.inflow.fi = -k1*Valine_dietary_source.out.fi;
  //   Alpha_Ketobutyrate_to_PropionylCoA.inflow.fi = k1*Cystathionine_to_Cysteine.inflow.fi;
  //   PropionylCoA_to_MethylmalonylCoA.inflow.fi = k1*(Isoleucine_to_PropionylCoA.inflow.fi+ Valine_to_PropionylCoA.inflow.fi + Alpha_Ketobutyrate_to_PropionylCoA.inflow.fi);
  //   Histidine_to_Glutamate.inflow.fi = -k1*Histidine_dietary_source.out.fi;
  //   Leucine_to_HMGCoA.inflow.fi = -k1*Leucine_dietary_source.out.fi;
  //   Tryptophan_to_Alanine_Hydroxy_3_Anthranilate.inflow.fi = -k1*Tryptophan_dietary_source.out.fi;
  // Oxaloacetate_Glutamate_to_Aspartate_Oxoglutarate.inflow1.fi = k1*(Oxoglutarate_Ammonia_to_Glutamate.inflow1.fi - Glutamate_dietary_source.out.fi + Aspartate_Glutamine_to_Asparagine_Glutamate.inflow1.fi + Glutamine_to_Glutamate_Ammonia.inflow.fi + Histidine_to_Glutamate.inflow.fi);
  //   Oxaloacetate_Glutamate_to_Aspartate_Oxoglutarate.inflow1.fi = k4*(Pyruvate_to_Oxaloacetate.inflow.fi + Citrate_to_AcetylCoA_Oxaloacetate.outflow1.fi+ Malate_to_Oxaloacetate.inflow.fi);
  //   Arginine_to_Urea_Ornithine.inflow.fi = k9*(-Arginine_dietary_source.out.fi +Glutamic_Semialdehyde_Glutamine_to_Arginine_Oxoglutarate.inflow1.fi);
  //   Glutamic_Semialdehyde_Glutamate_to_Ornithine_Oxoglutarate.inflow1.fi = k1*Glutamate_to_Glutamate5P_to_Glutamic_Semialdehyde.inflow.fi;
  //   Carbamoyl_phosphate_Ornithine_to_Citrulline.inflow1.fi = k2*(Glutamic_Semialdehyde_Glutamate_to_Ornithine_Oxoglutarate.inflow1.fi +Arginine_to_Urea_Ornithine.inflow.fi);
  //   Fructose16BP_to_DihydroxyacetoneP_adipocyte.inflow.fi = k3*Glucose_to_glucose6P_to_Fructose6P_adipocyte.inflow.fi;
  //   Fructose16BP_to_DihydroxyacetoneP_tissue.inflow.fi = k3*Glucose_to_glucose6P_to_Fructose6P_tissue.inflow.fi;
  // Pyruvatemito_to_Oxaloacetatemito.inflow.fi = k6*Pyruvate_transport_cyto_to_mito.inflow.fi;
  //   Citrate_to_CisAconitate_to_Isocitrate_to_Oxalosuccinate.inflow.fi = k6*MitoAcetylCoA_Oxaloacetate_to_Citrate.inflow1.fi;
  //   Malate_to_Oxaloacetate.inflow.fi = k8*(Fumarate_to_Malate.inflow.fi) + k1*(Oxaloacetate_to_Malate.inflow.fi);
  //   Keto3AcylCoA_to_AcylCoA.inflow.fi = k2*Trans2BEnoylCoA_to_L3HydroxyAcylCoA_to_Keto3AcylCoA.inflow.fi;
  //   SuccinylCoA_Acetoacetate_to_Succinate_AcetoacetylCoA.inflow2.fi = k1*SSuccinylDihydrolipamideE1_to_SuccinylCoA.inflow.fi;
  //   MitoAcetylCoA_Oxaloacetate_to_Citrate.inflow1.fi = k2*(Pyruvate_to_Oxaloacetate.inflow.fi + Citrate_to_AcetylCoA_Oxaloacetate.outflow1.fi+ Malate_to_Oxaloacetate.inflow.fi);
  // AcetylCoA_to_AcetoAcetylCoA.inflow.fi = k10*(Pyruvate_to_mitoAcetylCoA.inflow.fi + Keto3AcylCoA_to_mitoAcetylCoA.inflow.fi + HMGCoA_to_Acetoacetate.inflow.fi + Acetate_to_AcetylCoA.inflow.fi + MalonylCoA_to_AcetylCoA.inflow.fi);
  //   Acetoacetate_transport_to_blood.inflow.fi = k4*HMGCoA_to_Acetoacetate.inflow.fi+ k2*Tyrosine_to_Acetoacetate_Fumarate.inflow.fi;
  //   Acetoacetate_to_BHydroxybutyrate.inflow.fi = k5*HMGCoA_to_Acetoacetate.inflow.fi+ k2*Tyrosine_to_Acetoacetate_Fumarate.inflow.fi;
  //   BHydroxybutyrate_transport_to_adipocyte.inflow.fi = k5*BHydroxybutyrate_transport_to_blood.inflow.fi;
  //   Acetoacetate_transport_to_adipocyte.inflow.fi = k5*Acetoacetate_transport_to_blood.inflow.fi;
  //   Palmitate_to_Keto3Sphingosine.inflow1.fi = k10*(MalonylCoA_AcetylCoA_to_SaturatedFA.inflow1.fi + SaturatedFA_to_Liver.inflow.fi);
  //   PalmitoylCoA_to_PalmitoleateCoA.inflow.fi = k9*Palmitate_to_PalmitoylCoA.inflow.fi;
  //   FattyAcylCoA_Glycerol3P_to_LPA.inflow2.fi = k05*(Palmitoleate_to_PalmitoleoylCoA.inflow.fi + PalmitoylCoA_to_PalmitoleateCoA.inflow.fi);
  // Glycerol_to_Glycerol3P.inflow.fi = k10* (MAG_to_Glycerol.inflow.fi + VLDL_blood_FA_blood.inflow.fi);
  // FattyAcylCoA_DAG_to_TG.inflow1.fi = k2* (Palmitoleate_to_PalmitoleoylCoA.inflow.fi) + k6*(PalmitoylCoA_to_PalmitoleateCoA.inflow.fi);
  //   DAG_Choline_to_PC.inflow1.fi = k2*(TG_to_DAG.inflow.fi +PhosphatidicAcid_to_DAG.inflow.fi + MAG_to_DAG.inflow2.fi);
  //   DAG_to_MAG.inflow.fi = k1*(TG_to_DAG.inflow.fi + PhosphatidicAcid_to_DAG.inflow.fi+ MAG_to_DAG.inflow2.fi);
  //   FattyAcylCoA_DAG_to_TG.inflow2.fi = k5*(TG_to_DAG.inflow.fi +PhosphatidicAcid_to_DAG.inflow.fi + MAG_to_DAG.inflow2.fi);
  //   TG_to_DAG.inflow.fi = k3*(TG_transport_to_liver.inflow.fi +FattyAcylCoA_DAG_to_TG.inflow2.fi +Triglycerides_lipid_droplet_to_Triglyceride_liver.inflow.fi);
  //   Triglycerides_to_VLDL.inflow1.fi = k7*(Cholesterol_to_Cholesteryl_esters.inflow1.fi+ Cholesterol_PalmitoylCoA_to_Cholesteryl_esters.inflow1.fi);
  //   TG_transport_to_lipid_droplet_liver.inflow.fi = k3*(TG_transport_to_liver.inflow.fi+ FattyAcylCoA_DAG_to_TG.inflow2.fi +Triglycerides_lipid_droplet_to_Triglyceride_liver.inflow.fi);
  // Triglycerides_to_VLDL.inflow2.fi = k6*(TG_transport_to_liver.inflow.fi + FattyAcylCoA_DAG_to_TG.inflow2.fi + Triglycerides_lipid_droplet_to_Triglyceride_liver.inflow.fi);
  // Triglyceride_utilization.inflow.fi = k4*(TG_transport_to_liver.inflow.fi) + k2*(FattyAcylCoA_DAG_to_TG.inflow2.fi + Triglycerides_lipid_droplet_to_Triglyceride_liver.inflow.fi);
  //   MAG_to_Glycerol.inflow.fi = k8*DAG_to_MAG.inflow.fi;
  //   PC_to_PA_Choline.inflow.fi = k2*(DAG_Choline_to_PC.inflow1.fi);
  //   Cholesterol_PalmitoylCoA_to_Cholesteryl_esters.inflow2.fi = k05*Palmitate_to_PalmitoylCoA.inflow.fi;
  //   Cholesterol_to_Cholesteryl_esters.inflow2.fi = k1*(Palmitoleate_to_PalmitoleoylCoA.inflow.fi + PalmitoylCoA_to_PalmitoleateCoA.inflow.fi);
  //   Cholesterol_utilization.inflow.fi = k7*(Cholesterol_transport_to_liver_LDL.inflow.fi+ A_2_HDL_to_Cholesterol_liver.inflow.fi + Cholesterol_transport_to_liver.inflow.fi+ HMGCoA_to_cholesterol.inflow.fi);
  // Cholesterol_to_steroids.inflow.fi = k5*(Cholesterol_transport_to_liver_LDL.inflow.fi + A_2_HDL_to_Cholesterol_liver.inflow.fi + Cholesterol_transport_to_liver.inflow.fi + HMGCoA_to_cholesterol.inflow.fi);
  // Cholesterol_to_Cholesteryl_esters.inflow1.fi = k2*(Cholesterol_transport_to_liver_LDL.inflow.fi + A_2_HDL_to_Cholesterol_liver.inflow.fi + Cholesterol_transport_to_liver.inflow.fi);
  // Triglycerides_to_VLDL.inflow2.fi = k8*(TG_transport_to_liver.inflow.fi + FattyAcylCoA_DAG_to_TG.inflow2.fi);
  //  Cholesterol_PalmitoylCoA_to_Cholesteryl_esters.inflow1.fi = k1*(Cholesterol_transport_to_liver_LDL.inflow.fi + A_2_HDL_to_Cholesterol_liver.inflow.fi);
  // TG_storage_in_Lipid_Droplets.inflow.fi = k2*(TG_transport_to_liver.inflow.fi + FattyAcylCoA_DAG_to_TG.inflow2.fi);
  //   Cholesterol_transport_to_macrophage.inflow.fi = k3*(VLDL_blood_FA_blood.inflow.fi + HDL_to_VLDL_LDL.inflow.fi);
  //   Cholesterol_transport_to_adipocyte.inflow.fi = k3*(VLDL_blood_FA_blood.inflow.fi + HDL_to_VLDL_LDL.inflow.fi);
  //   Cholesterol_transport_to_peripheral_tissue.inflow.fi = k3*(VLDL_blood_FA_blood.inflow.fi + HDL_to_VLDL_LDL.inflow.fi);
  // Pre_HDL_to_A_4_HDL.inflow2.fi = k9*ApolipoproteinA1_to_Pre_HDL.inflow.fi;
  // Pre_HDL_to_A_4_HDL.inflow1.fi = k8*(Cholesterol_transport_peripheral_tissue_to_blood.inflow.fi + Cholesterol_transport_adipocyte_to_blood.inflow.fi);
  // A_2_HDL_to_Cholesterol_liver.inflow.fi = k2*(A_4_HDL_to_A_2_HDL_A_3_HDL.inflow.fi + A_1_HDL_TG_rich_to_A_2_HDL_VLDL.inflow.fi);
  // Cholesterol_transport_peripheral_tissue_to_blood.inflow.fi = k1*Cholesterol_transport_to_peripheral_tissue.inflow.fi;
  //   Cholesterol_Elimination_peripheral_tissue.inflow.fi = k9*(Cholesterol_transport_to_peripheral_tissue.inflow.fi +Cholesterol_synthesis_peripheral_tissues.inflow.fi);
  // Cholesterol_transport_adipocyte_to_blood.inflow.fi = k1*Cholesterol_transport_to_adipocyte.inflow.fi;
  //   Cholesterol_Elimination_adipocyte.inflow.fi = k9*(Cholesterol_transport_to_adipocyte.inflow.fi +Cholesterol_synthesis_adipocyte.inflow.fi);
  // Cholesterol_transport_macrophage_to_blood.inflow.fi = k10*Cholesterol_transport_to_macrophage.inflow.fi;
  //   Freefattyacids_to_UnsaturatedFattyAcylCoA_adipocyte.inflow.fi = k3*(TG_to_DAG_adipocyte.inflow.fi + DAG_to_MAG_adipocyte.inflow.fi +MAG_to_Glycerol_adipocyte.inflow.fi + FA_transport_to_Adipocyte.inflow.fi +MalonylCoA_AcetylCoA_to_Fatty_Acid_adipocyte.inflow1.fi);
  //   Freefattyacid_to_SaturatedFattyAcylCoA_adipocyte.inflow.fi = k3*(TG_to_DAG_adipocyte.inflow.fi + DAG_to_MAG_adipocyte.inflow.fi +MAG_to_Glycerol_adipocyte.inflow.fi + FA_transport_to_Adipocyte.inflow.fi +MalonylCoA_AcetylCoA_to_Fatty_Acid_adipocyte.inflow1.fi);
  //   SaturatedFattyAcylCoA_to_UnsaturatedFattyAcylCoA_adipocyte.inflow.fi = k9*Freefattyacid_to_SaturatedFattyAcylCoA_adipocyte.inflow.fi;
  //   FattyAcylCoA_Glycerol3P_to_LPA_adipocyte.inflow2.fi = k1*(Freefattyacids_to_UnsaturatedFattyAcylCoA_adipocyte.inflow.fi +SaturatedFattyAcylCoA_to_UnsaturatedFattyAcylCoA_adipocyte.inflow.fi);
  //   FattyAcylCoA_DAG_to_TG_adipocyte.inflow1.fi = k1*(SaturatedFattyAcylCoA_to_UnsaturatedFattyAcylCoA_adipocyte.inflow.fi +Freefattyacids_to_UnsaturatedFattyAcylCoA_adipocyte.inflow.fi);
  //   FattyAcylCoA_Glycerol_to_MAG.inflow2.fi = k1*(SaturatedFattyAcylCoA_to_UnsaturatedFattyAcylCoA_adipocyte.inflow.fi +Freefattyacids_to_UnsaturatedFattyAcylCoA_adipocyte.inflow.fi);
  //   MAG_to_DAG_adipocyte.inflow2.fi = k1*(SaturatedFattyAcylCoA_to_UnsaturatedFattyAcylCoA_adipocyte.inflow.fi +Freefattyacids_to_UnsaturatedFattyAcylCoA_adipocyte.inflow.fi);
  //   DihydroxyacetoneP_to_Glycerol3P_adipocyte.inflow.fi = k1*Fructose16BP_to_DihydroxyacetoneP_adipocyte.inflow.fi;
  //   TG_storage_adipocyte.inflow.fi = k3*(FattyAcylCoA_DAG_to_TG_adipocyte.inflow2.fi + TG_release_adipocyte.inflow.fi);
  //   TG_to_DAG_adipocyte.inflow.fi = k6*(FattyAcylCoA_DAG_to_TG_adipocyte.inflow2.fi + TG_release_adipocyte.inflow.fi);
  // FattyAcylCoA_LPA_to_PA_adipocyte.inflow1.fi = k1* (Freefattyacids_to_UnsaturatedFattyAcylCoA_adipocyte.inflow.fi + SaturatedFattyAcylCoA_to_UnsaturatedFattyAcylCoA_adipocyte.inflow.fi);
  //  FattyAcylCoA_Glycerol3P_to_LPA_adipocyte.inflow1.fi = k5* Glycerol_to_Glycerol3P_adipocyte.inflow.fi;
  //  TG_to_DAG_adipocyte.inflow.fi = k1*FattyAcylCoA_DAG_to_TG_adipocyte.inflow1.fi;
  // FattyAcylCoA_DAG_to_TG_adipocyte.inflow2.fi = k5* (PhosphatidicAcid_to_DAG_adipocyte.inflow.fi + TG_to_DAG_adipocyte.inflow.fi + MAG_to_DAG_adipocyte.inflow1.fi);
  // DAG_to_MAG_adipocyte.inflow.fi = k3* (TG_to_DAG_adipocyte.inflow.fi + PhosphatidicAcid_to_DAG_adipocyte.inflow.fi + MAG_to_DAG_adipocyte.inflow1.fi);
  // MAG_to_Glycerol_adipocyte.inflow.fi = k3* (DAG_to_MAG_adipocyte.inflow.fi + FattyAcylCoA_Glycerol_to_MAG.inflow1.fi);
  // FA_transport_adipocyte_to_blood.inflow.fi = k3* (TG_to_DAG_adipocyte.inflow.fi + DAG_to_MAG_adipocyte.inflow.fi + MAG_to_Glycerol_adipocyte.inflow.fi + FA_transport_to_Adipocyte.inflow.fi + MalonylCoA_AcetylCoA_to_Fatty_Acid_adipocyte.inflow1.fi);
  // Triglyceride_elimination_adipocyte.inflow.fi = k3*(FattyAcylCoA_DAG_to_TG_adipocyte.inflow2.fi + TG_release_adipocyte.inflow.fi);
  // FA_transport_to_Adipocyte.inflow.fi = k1* (FA_transport_adipocyte_to_blood.inflow.fi) + k7* (VLDL_blood_FA_blood.inflow.fi) - k1* (FA_Source_Diet_Chylomicron.out.fi);
  // UnsaturatedFattyAcylCoA_to_AcetylCoA_oxidation_adipocyte.inflow.fi = k3* (SaturatedFattyAcylCoA_to_UnsaturatedFattyAcylCoA_adipocyte.inflow.fi + Freefattyacids_to_UnsaturatedFattyAcylCoA_adipocyte.inflow.fi);
  // FA_blood_to_MUFA_liver.inflow.fi = k1*(FA_transport_adipocyte_to_blood.inflow.fi + VLDL_blood_FA_blood.inflow.fi + Chylomicron_blood_to_FA_blood.inflow.fi);
  //   FA_transport_to_tissue.inflow.fi = k3*(FA_transport_adipocyte_to_blood.inflow.fi + VLDL_blood_FA_blood.inflow.fi + Chylomicron_blood_to_FA_blood.inflow.fi);
  //   Chylomicron_blood_to_Chylomicron_remnants.inflow.fi = -k5*Chylomicron_source.out.fi;
  //
  //   cytoAcetylCoA_to_MalonylCoA_adipocyte.inflow.fi = k4*(AcetoAcetylCoA_adipocyte_to_AcetylCoA_adipocyte.inflow.fi +Pyruvate_to_AcetylCoA_adipocyte.inflow.fi +SaturatedFattyAcylCoA_to_AcetylCoA_oxidation_adipocyte.inflow.fi +UnsaturatedFattyAcylCoA_to_AcetylCoA_oxidation_adipocyte.inflow.fi);
  //   Cholesterol_synthesis_adipocyte.inflow.fi = k1*(AcetoAcetylCoA_adipocyte_to_AcetylCoA_adipocyte.inflow.fi +Pyruvate_to_AcetylCoA_adipocyte.inflow.fi +SaturatedFattyAcylCoA_to_AcetylCoA_oxidation_adipocyte.inflow.fi +UnsaturatedFattyAcylCoA_to_AcetylCoA_oxidation_adipocyte.inflow.fi);
  //
  //   cytoAcetylCoA_to_MalonylCoA_peripheral_tissue.inflow.fi = k4*(AcetoAcetylCoA_tissue_to_AcetylCoA_peripheral_tissue.inflow.fi +Pyruvate_to_AcetylCoA_peripheral_tissue.inflow.fi);
  //   Cholesterol_synthesis_peripheral_tissues.inflow.fi = k1*(AcetoAcetylCoA_tissue_to_AcetylCoA_peripheral_tissue.inflow.fi +Pyruvate_to_AcetylCoA_peripheral_tissue.inflow.fi);
equation
  connect(Glucose6Pase_enzyme_class.C, Glucose6P_to_Glucose.enzyme) annotation(Line(points = {{-300, 248}, {-300, 102}}, color = {0, 0, 255}, smooth = Smooth.None));
  connect(Glucose6P_to_Glucose.inflow, glucose6P_metabolite_class.C) annotation(Line(points = {{-292, 94}, {-276, 94}, {-276, 84}, {-258, 84}}, color = {0, 0, 255}, smooth = Smooth.None));
  connect(glucose6P_metabolite_class.C, Glucose6P_to_Fructose6P.inflow) annotation(Line(points = {{-258, 84}, {-234, 84}}, color = {0, 0, 255}, smooth = Smooth.None));
  connect(Glucose6P_to_Fructose6P.outflow, Fructose6P_metabolite_class.C) annotation(Line(points = {{-218, 84}, {-190, 84}}, color = {0, 0, 255}, smooth = Smooth.None));
  connect(Fructose6P_metabolite_class.C, Fructose6P_to_Fructose16BP.inflow) annotation(Line(points = {{-190, 84}, {-190, 78}, {-172, 78}, {-172, 70}, {-158, 70}}, color = {0, 0, 255}, smooth = Smooth.None));
  connect(Fructose6P_to_Fructose16BP.outflow, Fructose16BP_metabolite_class.C) annotation(Line(points = {{-142, 70}, {-118, 70}, {-118, 84}, {-104, 84}}, color = {0, 0, 255}, smooth = Smooth.None));
  connect(Phosphofructokinase_active_enzyme_class.C, Fructose6P_to_Fructose16BP.enzyme) annotation(Line(points = {{-150, -4}, {-150, 62}}, color = {0, 0, 255}, smooth = Smooth.None));
  connect(phosphoglucoisomerase_enzyme_class.C, Glucose6P_to_Fructose6P.enzyme) annotation(Line(points = {{-226, -10}, {-227, -10}, {-227, 76}, {-226, 76}}, color = {0, 0, 255}, smooth = Smooth.None));
  connect(Fructose16BP_to_Fructose6P.enzyme, Fructose16BPase_active_enzyme_class.C) annotation(Line(points = {{-150, 102}, {-150, 248}}, color = {0, 0, 255}, smooth = Smooth.None));
  connect(Fructose16BP_to_Fructose6P.outflow, Fructose6P_metabolite_class.C) annotation(Line(points = {{-158, 94}, {-172, 94}, {-172, 84}, {-190, 84}}, color = {0, 0, 255}, smooth = Smooth.None));
  connect(Fructose16BP_metabolite_class.C, Fructose16BP_to_Fructose6P.inflow) annotation(Line(points = {{-104, 84}, {-118, 84}, {-118, 94}, {-142, 94}}, color = {0, 0, 255}, smooth = Smooth.None));
  connect(Fructose16BP_to_DihydroxyacetoneP.inflow, Fructose16BP_metabolite_class.C) annotation(Line(points = {{-78, 56}, {-88, 56}, {-88, 84}, {-104, 84}}, color = {0, 0, 255}, smooth = Smooth.None));
  connect(Fructose16BP_to_DihydroxyacetoneP.enzyme, Aldolase_enzyme_class.C) annotation(Line(points = {{-70, 48}, {-70, -10}, {-64, -10}}, color = {0, 0, 255}, smooth = Smooth.None));
  connect(Glyceraldehyde3P_metabolite_class.C, DihydroxyacetoneP_to_Glyceraldehyde3P.outflow) annotation(Line(points = {{-32, 84}, {-24, 84}, {-24, 64}}, color = {0, 0, 255}, smooth = Smooth.None));
  connect(DihydroxyacetoneP_to_Glyceraldehyde3P.enzyme, TriosePhosIsomerase_enzyme_class.C) annotation(Line(points = {{-16, 56}, {-16, -10}}, color = {0, 0, 255}, smooth = Smooth.None));
  connect(Fructose16BP_to_Glyceraldehyde3P.outflow, Glyceraldehyde3P_metabolite_class.C) annotation(Line(points = {{-62, 84}, {-32, 84}}, color = {0, 0, 255}, smooth = Smooth.None));
  connect(Fructose16BP_metabolite_class.C, Fructose16BP_to_Glyceraldehyde3P.inflow) annotation(Line(points = {{-104, 84}, {-78, 84}}, color = {0, 0, 255}, smooth = Smooth.None));
  connect(Glyceraldehyde_to_B13PGlycerate_to_Glycerate3P_to_Glycerate2P.outflow, B13Pglycerate_Glycerate3P_Glycerate2P_metabolite_class.C) annotation(Line(points = {{106, 84}, {136, 84}}, color = {0, 0, 255}, smooth = Smooth.None));
  connect(Glyceraldehyde_to_B13PGlycerate_to_Glycerate3P_to_Glycerate2P.enzyme, Glyceraldehyde3PDH_PGlyceratekinase_PGlyceratemutase_enzyme_class.C) annotation(Line(points = {{98, 76}, {98, -10}}, color = {0, 0, 255}, smooth = Smooth.None));
  connect(Glycerate2P_to_PEnolPyruvate.outflow, PEnolpyruvate_metabolite_class.C) annotation(Line(points = {{264, 84}, {294, 84}}, color = {0, 0, 255}, smooth = Smooth.None));
  connect(Glycerate2P_to_PEnolPyruvate.enzyme, Enolase_enzyme_class.C) annotation(Line(points = {{256, 76}, {256, -10}}, color = {0, 0, 255}, smooth = Smooth.None));
  connect(PEnolpyruvate_metabolite_class.C, PEnolPyruvate_to_Pyruvate.inflow) annotation(Line(points = {{294, 84}, {324, 84}}, color = {0, 0, 255}, smooth = Smooth.None));
  connect(PEnolPyruvate_to_Pyruvate.outflow, Pyruvate_metabolite_class.C) annotation(Line(points = {{340, 84}, {376, 84}}, color = {0, 0, 255}, smooth = Smooth.None));
  connect(PEnolPyruvate_to_Pyruvate.enzyme, Pyruvatekinase_active_enzyme_class.C) annotation(Line(points = {{332, 76}, {332, -10}}, color = {0, 0, 255}, smooth = Smooth.None));
  connect(Pyruvate_to_mitoAcetylCoA.outflow, AcetylCoA_mito_metabolite_class.C) annotation(Line(points = {{468, -154}, {468, -246}, {518, -246}}, color = {0, 0, 255}, smooth = Smooth.None));
  connect(Pyruvate_to_mitoAcetylCoA.enzyme, Pyruvateferredoxinoxidoreductase_enzyme_class.C) annotation(Line(points = {{460, -162}, {460, -168}, {420, -168}}, color = {0, 0, 255}, smooth = Smooth.None));
  connect(Oxaloacetate_to_PEnolPyruvate.outflow, PEnolpyruvate_metabolite_class.C) annotation(Line(points = {{294, 116}, {294, 108}, {310, 108}, {310, 84}, {294, 84}}, color = {0, 0, 255}, smooth = Smooth.None));
  connect(PEPcarboxykinase_enzyme_class.C, Oxaloacetate_to_PEnolPyruvate.enzyme) annotation(Line(points = {{280, 248}, {280, 124}, {286, 124}}, color = {0, 0, 255}, smooth = Smooth.None));
  connect(Acylcarnitine_metabolite_class.C, AcylCarnitine_to_FattyAcylCoA.inflow) annotation(Line(points = {{-200, -316}, {-148, -316}}, color = {0, 0, 255}, smooth = Smooth.None));
  connect(AcylCarnitine_to_FattyAcylCoA.enzyme, CarnitineAcyltransferaseII_enzyme_class.C) annotation(Line(points = {{-140, -324}, {-140, -350}}, color = {0, 0, 255}, smooth = Smooth.None));
  connect(FattyAcylCoA_to_Trans2BEnoylCoA.outflow, Trans2BEnoylCoA_L3HydroxyacylCoA_metabolite_class.C) annotation(Line(points = {{-72, -246}, {-20, -246}}, color = {0, 0, 255}, smooth = Smooth.None));
  connect(FattyAcylCoA_to_Trans2BEnoylCoA.enzyme, AcylCoADH_enzyme_class.C) annotation(Line(points = {{-80, -254}, {-80, -350}}, color = {0, 0, 255}, smooth = Smooth.None));
  connect(Trans2BEnoylCoA_L3HydroxyacylCoA_metabolite_class.C, Trans2BEnoylCoA_to_L3HydroxyAcylCoA_to_Keto3AcylCoA.inflow) annotation(Line(points = {{-20, -246}, {32, -246}}, color = {0, 0, 255}, smooth = Smooth.None));
  connect(Trans2BEnoylCoA_to_L3HydroxyAcylCoA_to_Keto3AcylCoA.enzyme, EnoylCoAHydratase_L3HydroxyacylCoADH_enzyme_class.C) annotation(Line(points = {{40, -254}, {40, -350}}, color = {0, 0, 255}, smooth = Smooth.None));
  connect(Keto3acylCoA_metabolite_class.C, Keto3AcylCoA_to_mitoAcetylCoA.inflow) annotation(Line(points = {{220, -246}, {272, -246}}, color = {0, 0, 255}, smooth = Smooth.None));
  connect(Keto3AcylCoA_to_mitoAcetylCoA.enzyme, betaKetothiolase_enzyme_class.C) annotation(Line(points = {{280, -254}, {280, -264}, {310, -264}, {310, -350}, {280, -350}}, color = {0, 0, 255}, smooth = Smooth.None));
  connect(Keto3AcylCoA_to_AcylCoA.enzyme, betaKetothiolase_enzyme_class.C) annotation(Line(points = {{280, -324}, {280, -350}}, color = {0, 0, 255}, smooth = Smooth.None));
  connect(Keto3acylCoA_metabolite_class.C, Keto3AcylCoA_to_AcylCoA.inflow) annotation(Line(points = {{220, -246}, {220, -316}, {272, -316}}, color = {0, 0, 255}, smooth = Smooth.None));
  connect(FattyAcylCoA_to_AcylCarnitine.outflow, Acylcarnitine_metabolite_class.C) annotation(Line(points = {{-252, -316}, {-200, -316}}, color = {0, 0, 255}, smooth = Smooth.None));
  connect(FattyAcylCoA_to_AcylCarnitine.enzyme, CarnitineAcyltransferaseI_enzyme_class.C) annotation(Line(points = {{-260, -324}, {-260, -350}}, color = {0, 0, 255}, smooth = Smooth.None));
  connect(Keto3AcylCoA_to_mitoAcetylCoA.outflow, AcetylCoA_mito_metabolite_class.C) annotation(Line(points = {{288, -246}, {518, -246}}, color = {0, 0, 255}, smooth = Smooth.None));
  connect(Glucose1P_to_UDPGlucose.inflow, glucose1P_metabolite_class.C) annotation(Line(points = {{-368, 106}, {-366, 106}, {-366, 84}, {-350, 84}}, color = {0, 0, 255}, smooth = Smooth.None));
  connect(UDPGlucose_metabolite_class.C, Glucose1P_to_UDPGlucose.outflow) annotation(Line(points = {{-370, 140}, {-370, 122}, {-368, 122}}, color = {0, 0, 255}, smooth = Smooth.None));
  connect(UDPGlucosePyrophosphorylase_enzyme_class.C, Glucose1P_to_UDPGlucose.enzyme) annotation(Line(points = {{-346, 248}, {-346, 114}, {-360, 114}}, color = {0, 0, 255}, smooth = Smooth.None));
  connect(UDPGlucose_to_Glycogen.inflow, UDPGlucose_metabolite_class.C) annotation(Line(points = {{-394, 140}, {-370, 140}}, color = {0, 0, 255}, smooth = Smooth.None));
  connect(Glycogen_metabolite_class.C, UDPGlucose_to_Glycogen.outflow) annotation(Line(points = {{-452, 140}, {-410, 140}}, color = {0, 0, 255}, smooth = Smooth.None));
  connect(GlycogenSynthase_enzyme_class.C, UDPGlucose_to_Glycogen.enzyme) annotation(Line(points = {{-382, 248}, {-382, 194}, {-402, 194}, {-402, 148}}, color = {0, 0, 255}, smooth = Smooth.None));
  connect(Glycogen_metabolite_class.C, Glycogen_to_Glucose1P.inflow) annotation(Line(points = {{-452, 140}, {-452, 112}, {-434, 112}}, color = {0, 0, 255}, smooth = Smooth.None));
  connect(Glycogen_to_Glucose1P.outflow, glucose1P_metabolite_class.C) annotation(Line(points = {{-418, 112}, {-400, 112}, {-400, 84}, {-350, 84}}, color = {0, 0, 255}, smooth = Smooth.None));
  connect(Glycogen_to_Glucose1P.enzyme, GlycogenPhosphorylase_active_enzyme_class.C) annotation(Line(points = {{-426, 104}, {-426, -10}}, color = {0, 0, 255}, smooth = Smooth.None));
  connect(GSK3b_inactivation.active_sensor, aGSK3b_enzyme_class.C) annotation(Line(points = {{-500, 194}, {-500, 240}, {-486, 240}}, color = {0, 0, 255}, smooth = Smooth.None));
  connect(GSK3b_inactivation.inactive_sensor, iGSK3b_enzyme_class.C) annotation(Line(points = {{-508, 194}, {-508, 240}, {-528, 240}}, color = {0, 0, 255}, smooth = Smooth.None));
  connect(aGSK3b_enzyme_class.C, GlycogenSynthase_inactivation.I5) annotation(Line(points = {{-486, 240}, {-486, 188}, {-440, 188}}, color = {0, 0, 255}, smooth = Smooth.None));
  connect(inactiveGlycogenSynthase_enzyme_class.C, GlycogenSynthase_inactivation.inactive_sensor) annotation(Line(points = {{-458, 240}, {-458, 194}, {-436, 194}}, color = {0, 0, 255}, smooth = Smooth.None));
  connect(PEPcarboxykinasee_mRNA.C, PEPCarboxykinase_formation.inflow) annotation(Line(points = {{280, 870}, {280, 848}}, color = {0, 0, 255}, smooth = Smooth.None));
  connect(Fructose16BPase_Neg_Gene_regulation_Insulin.mRNA, fructose16BPase_mRNA.C) annotation(Line(points = {{-224, 932}, {-224, 870}, {-230, 870}}, color = {0, 0, 255}, smooth = Smooth.None));
  connect(cytoAcetylCoA_to_MalonylCoA.outflow, MalonylCoA_metabolite_class.C) annotation(Line(points = {{646, -314}, {716, -314}}, color = {0, 0, 255}, smooth = Smooth.None));
  connect(AcetylCoA_cyto_metabolite_class.C, cytoAcetylCoA_to_MalonylCoA.inflow) annotation(Line(points = {{700, 80}, {700, -220}, {630, -220}, {630, -314}}, color = {0, 0, 255}, smooth = Smooth.None));
  connect(StearoylCoADesaturase_enzyme_class.C, PalmitoylCoA_to_PalmitoleateCoA.enzyme) annotation(Line(points = {{488, -390}, {488, -458}}, color = {0, 0, 255}, smooth = Smooth.None));
  connect(Glycerol3PAcylTransferase_enzyme_class.C, FattyAcylCoA_Glycerol3P_to_LPA.enzyme) annotation(Line(points = {{100, -650}, {100, -672}}, color = {0, 0, 255}, smooth = Smooth.None));
  connect(FattyAcylCoA_Glycerol3P_to_LPA.inflow2, PalmitoleoylCoA_metabolite_class.C) annotation(Line(points = {{108, -677}, {108, -676}, {180, -676}, {180, -540}, {212, -540}}, color = {0, 0, 255}, smooth = Smooth.None));
  connect(FattyAcylCoA_Glycerol3P_to_LPA.inflow1, Glycerol3P_metabolite_class.C) annotation(Line(points = {{108, -683}, {108, -700}, {210, -700}}, color = {0, 0, 255}, smooth = Smooth.None));
  connect(PhosphatidicAcid_to_DAG.inflow, PhosphatidicAcid_metabolite_class.C) annotation(Line(points = {{-192, -680}, {-94, -680}}, color = {0, 0, 255}, smooth = Smooth.None));
  connect(DAG_metabolite_class.C, PhosphatidicAcid_to_DAG.outflow) annotation(Line(points = {{-290, -680}, {-208, -680}}, color = {0, 0, 255}, smooth = Smooth.None));
  connect(PAPhosphatase_enzyme_class.C, PhosphatidicAcid_to_DAG.enzyme) annotation(Line(points = {{-200, -650}, {-200, -672}}, color = {0, 0, 255}, smooth = Smooth.None));
  connect(Fructose16BP_to_DihydroxyacetoneP.outflow, DihydroxyacetoneP_metabolite_class.C) annotation(Line(points = {{-62, 56}, {-50, 56}, {-50, 22}, {-40, 22}}, color = {0, 0, 255}, smooth = Smooth.None));
  connect(DihydroxyacetoneP_to_Glyceraldehyde3P.inflow, DihydroxyacetoneP_metabolite_class.C) annotation(Line(points = {{-24, 48}, {-30, 48}, {-30, 22}, {-40, 22}}, color = {0, 0, 255}, smooth = Smooth.None));
  connect(Fructose16BP_to_Glyceraldehyde3P.enzyme, Aldolase_enzyme_class.C) annotation(Line(points = {{-70, 76}, {-54, 76}, {-54, -10}, {-64, -10}}, color = {0, 0, 255}, smooth = Smooth.None));
  connect(C1, Glucose6Pase_neg_gene_regulation_Insulin.control) annotation(Line(points = {{-592, 400}, {-592, 930}, {-308, 930}}, color = {0, 0, 255}, smooth = Smooth.None));
  connect(C1, C2) annotation(Line(points = {{-592, 400}, {-592, 440}}, color = {0, 0, 255}, smooth = Smooth.None));
  connect(C2, Fructose16BPase_Neg_Gene_regulation_Insulin.control) annotation(Line(points = {{-592, 440}, {-590, 440}, {-590, 924}, {-232, 924}}, color = {0, 0, 255}, smooth = Smooth.None));
  connect(C2, PEPCarboxykinase_Neg_Gene_regulation_Insulin.control) annotation(Line(points = {{-592, 440}, {-592, 932}, {262, 932}}, color = {0, 0, 255}, smooth = Smooth.None));
  connect(Insulin_node2, Insulin_node3) annotation(Line(points = {{-594, -160}, {-594, -622}}, color = {0, 0, 255}, smooth = Smooth.None));
  connect(GlycogenSynthase_enzyme_class.C, GlycogenSynthase_inactivation.active_sensor) annotation(Line(points = {{-382, 248}, {-382, 194}, {-428, 194}}, color = {0, 0, 255}, smooth = Smooth.None));
  connect(iAKT_protein_class.C, Akt_activation.inactive_sensor) annotation(Line(points = {{-562, 140}, {-556, 140}, {-556, 116}, {-548, 116}}, color = {0, 0, 255}, smooth = Smooth.None));
  connect(Akt_activation.active_sensor, activeAKT_protein_class.C) annotation(Line(points = {{-540, 116}, {-532, 116}, {-532, 140}, {-520, 140}}, color = {0, 0, 255}, smooth = Smooth.None));
  connect(activeAKT_protein_class.C, GSK3b_inactivation.I3) annotation(Line(points = {{-520, 140}, {-504, 140}, {-504, 182}}, color = {0, 0, 255}, smooth = Smooth.None));
  connect(DihydroxyacetoneP_to_Glycerol3P.outflow, Glycerol3P_metabolite_class.C) annotation(Line(points = {{242, -700}, {210, -700}}, color = {0, 0, 255}, smooth = Smooth.None));
  connect(Glycerol3PDH_enzyme_class.C, DihydroxyacetoneP_to_Glycerol3P.enzyme) annotation(Line(points = {{250, -650}, {250, -692}}, color = {0, 0, 255}, smooth = Smooth.None));
  connect(DihydroxyacetoneP_metabolite_class.C, DihydroxyacetoneP_to_Glycerol3P.inflow) annotation(Line(points = {{-40, 22}, {-30, 22}, {-30, -180}, {454, -180}, {454, -700}, {258, -700}}, color = {0, 0, 255}, smooth = Smooth.None));
  connect(SREBP1c_protein_class.C, SREBP1c_Activation.inactive_sensor) annotation(Line(points = {{-552, -778}, {-514, -778}}, color = {0, 0, 255}, smooth = Smooth.None));
  connect(SREBP1c_Activation.active_sensor, nSREBP1c_protein_class.C) annotation(Line(points = {{-506, -778}, {-440, -778}}, color = {0, 0, 255}, smooth = Smooth.None));
  connect(ACC_activation_Citrate.active_sensor, activeAcetylCoAcarboxylase_enzyme_class.C) annotation(Line(points = {{638, -414}, {638, -390}, {636, -390}}, color = {0, 0, 255}, smooth = Smooth.None));
  connect(iactiveAcetylCoAcarboxylase_enzyme_class.C, ACC_activation_Citrate.inactive_sensor) annotation(Line(points = {{638, -450}, {638, -422}}, color = {0, 0, 255}, smooth = Smooth.None));
  connect(Pyruvate_metabolite_class.C, Lactate_to_Pyruvate.outflow) annotation(Line(points = {{376, 84}, {376, 66}}, color = {0, 0, 255}, smooth = Smooth.None));
  connect(Lactate_to_Pyruvate.inflow, Lactate_metabolite_class.C) annotation(Line(points = {{376, 50}, {376, 30}, {350, 30}}, color = {0, 0, 255}, smooth = Smooth.None));
  connect(Lactate_to_Pyruvate.enzyme, Lactate_Dehydrogenase_enzyme_class.C) annotation(Line(points = {{384, 58}, {384, -10}}, color = {0, 0, 255}, smooth = Smooth.None));
  connect(Glucose_Blood_metabolite_class.C, Glucose_blood_to_liver.inflow) annotation(Line(points = {{-930, 50}, {-882, 50}}, color = {0, 0, 255}, smooth = Smooth.None));
  connect(Glucose_blood_to_liver.outflow, Glucose_Liver_metabolite_class.C) annotation(Line(points = {{-866, 50}, {-506, 50}}, color = {0, 0, 255}, smooth = Smooth.None));
  connect(Glucose_Liver_metabolite_class.C, Glucose_to_Glucose6P.inflow) annotation(Line(points = {{-506, 50}, {-492, 50}, {-492, 40}, {-468, 40}}, color = {0, 0, 255}, smooth = Smooth.None));
  connect(Glucose_blood_to_liver.enzyme, Glucose_Transporter_GLUT1_active_enzyme_class.C) annotation(Line(points = {{-874, 42}, {-874, -0.000000000000000489859}}, color = {0, 0, 255}, smooth = Smooth.None));
  connect(Glucose_to_Glucose6P.enzyme, Glucokinase_active_enzyme_class.C) annotation(Line(points = {{-460, 32}, {-460, -4}}, color = {0, 0, 255}, smooth = Smooth.None));
  connect(Citrate_to_CisAconitate_to_Isocitrate_to_Oxalosuccinate.inflow, Citrate_mito_cyto_metabolite_class.C) annotation(Line(points = {{878, -504}, {800, -504}, {800, -180}, {540, -180}}, color = {0, 0, 255}, smooth = Smooth.None));
  connect(Citrate_to_CisAconitate_to_Isocitrate_to_Oxalosuccinate.enzyme, Aconitate_Hydratase_enzyme_class.C) annotation(Line(points = {{886, -512}, {1064, -512}}, color = {0, 0, 255}, smooth = Smooth.None));
  connect(Oxalosuccinate_to_Oxoglutarate.inflow, Oxalosuccinate_Isocitrate_CisAconitate_metabolite_class.C) annotation(Line(points = {{1046, -442}, {1046, -462}}, color = {0, 0, 255}, smooth = Smooth.None));
  connect(Oxoglutarate_metabolite_class.C, Oxalosuccinate_to_Oxoglutarate.outflow) annotation(Line(points = {{1046, -406}, {1046, -426}}, color = {0, 0, 255}, smooth = Smooth.None));
  connect(Oxalosuccinate_to_Oxoglutarate.enzyme, Isocitrate_Dehydrogenase_enzyme_class.C) annotation(Line(points = {{1054, -434}, {1064, -434}}, color = {0, 0, 255}, smooth = Smooth.None));
  connect(S_Succinyl_dihydrolipamideE_metabolite_class.C, Oxoglutarate_to_SSuccinylDihydrolipamideE.outflow) annotation(Line(points = {{1046, -352}, {1046, -372}}, color = {0, 0, 255}, smooth = Smooth.None));
  connect(Oxoglutarate_to_SSuccinylDihydrolipamideE.inflow, Oxoglutarate_metabolite_class.C) annotation(Line(points = {{1046, -388}, {1046, -406}}, color = {0, 0, 255}, smooth = Smooth.None));
  connect(SuccinylCoA_metabolite_class.C, SSuccinylDihydrolipamideE1_to_SuccinylCoA.outflow) annotation(Line(points = {{1036, -304}, {1046, -304}, {1046, -314}}, color = {0, 0, 255}, smooth = Smooth.None));
  connect(SSuccinylDihydrolipamideE1_to_SuccinylCoA.inflow, S_Succinyl_dihydrolipamideE_metabolite_class.C) annotation(Line(points = {{1046, -330}, {1046, -352}}, color = {0, 0, 255}, smooth = Smooth.None));
  connect(SSuccinylDihydrolipamideE1_to_SuccinylCoA.enzyme, Oxoglutarate2_dehydrogenase_E2_component_enzyme_class.C) annotation(Line(points = {{1054, -322}, {1064, -322}}, color = {0, 0, 255}, smooth = Smooth.None));
  connect(SuccinylCoA_to_Succinate.inflow, SuccinylCoA_metabolite_class.C) annotation(Line(points = {{1006, -304}, {1036, -304}}, color = {0, 0, 255}, smooth = Smooth.None));
  connect(Succinate_metabolite_class.C, SuccinylCoA_to_Succinate.outflow) annotation(Line(points = {{966, -304}, {990, -304}}, color = {0, 0, 255}, smooth = Smooth.None));
  connect(SuccinylCoA_to_Succinate.enzyme, SuccinylCoA_synthetase_alpha_subunit_enzyme_class.C) annotation(Line(points = {{998, -296}, {998, -280}}, color = {0, 0, 255}, smooth = Smooth.None));
  connect(Succinate_to_Fumarate.inflow, Succinate_metabolite_class.C) annotation(Line(points = {{938, -304}, {966, -304}}, color = {0, 0, 255}, smooth = Smooth.None));
  connect(Fumarate_metabolite_class.C, Succinate_to_Fumarate.outflow) annotation(Line(points = {{896, -304}, {922, -304}}, color = {0, 0, 255}, smooth = Smooth.None));
  connect(Succinate_to_Fumarate.enzyme, succinate_dehydrogenase_ubiquinone_enzyme_class.C) annotation(Line(points = {{930, -296}, {930, -280}}, color = {0, 0, 255}, smooth = Smooth.None));
  connect(Fumarate_to_Malate.inflow, Fumarate_metabolite_class.C) annotation(Line(points = {{874, -304}, {896, -304}}, color = {0, 0, 255}, smooth = Smooth.None));
  connect(Malate_mito_metabolite_class.C, Fumarate_to_Malate.outflow) annotation(Line(points = {{836, -304}, {858, -304}}, color = {0, 0, 255}, smooth = Smooth.None));
  connect(Fumarate_to_Malate.enzyme, Fumarate_hydratase_enzyme_class.C) annotation(Line(points = {{866, -296}, {866, -280}}, color = {0, 0, 255}, smooth = Smooth.None));
  connect(iPPARA_protein_class.C, PPARA_Activation.inactive_sensor) annotation(Line(points = {{-824, -840}, {-824, -860}}, color = {0, 0, 255}, smooth = Smooth.None));
  connect(PPARA_Activation.active_sensor, aPPARA_protein_class.C) annotation(Line(points = {{-824, -868}, {-824, -894}}, color = {0, 0, 255}, smooth = Smooth.None));
  connect(CarnitineAcylTransferase1_Formation.inflow, CarnitineAcylTransferase1_mRNA.C) annotation(Line(points = {{900, -1208}, {900, -1230}, {902, -1230}}, color = {0, 0, 255}, smooth = Smooth.None));
  connect(CarnitineAcylTransferase2_Formation.inflow, CarnitineAcylTransferase2_mRNA.C) annotation(Line(points = {{940, -1208}, {940, -1230}}, color = {0, 0, 255}, smooth = Smooth.None));
  connect(EnoylCoAHydratase_L3HydroxyacylCoADH_Formation.inflow, EnoylCoAHydratase_L3HydroxyacylCoADH_mRNA.C) annotation(Line(points = {{1020, -1208}, {1020, -1230}}, color = {0, 0, 255}, smooth = Smooth.None));
  connect(LPAAcylTransferase_AGPAT_enzyme_class.C, FattyAcylCoA_LPA_to_PA.enzyme) annotation(Line(points = {{-32, -650}, {-32, -672}}, color = {0, 0, 255}, smooth = Smooth.None));
  connect(PhosphatidicAcid_metabolite_class.C, FattyAcylCoA_LPA_to_PA.outflow) annotation(Line(points = {{-94, -680}, {-40, -680}}, color = {0, 0, 255}, smooth = Smooth.None));
  connect(FattyAcylCoA_LPA_to_PA.inflow2, LysophosphatidicAcid_metabolite_class.C) annotation(Line(points = {{-24, -677}, {-16, -677}, {-16, -680}, {34, -680}}, color = {0, 0, 255}, smooth = Smooth.None));
  connect(Triglycerides_metabolite_class.C, FattyAcylCoA_DAG_to_TG.outflow) annotation(Line(points = {{-460, -680}, {-398, -680}}, color = {0, 0, 255}, smooth = Smooth.None));
  connect(DAGAcylTransferase_enzyme_class.C, FattyAcylCoA_DAG_to_TG.enzyme) annotation(Line(points = {{-390, -650}, {-390, -672}}, color = {0, 0, 255}, smooth = Smooth.None));
  connect(FattyAcylCoA_DAG_to_TG.inflow2, DAG_metabolite_class.C) annotation(Line(points = {{-382, -677}, {-290, -677}, {-290, -680}}, color = {0, 0, 255}, smooth = Smooth.None));
  connect(aPPARA_protein_class.C, C8) annotation(Line(points = {{-824, -894}, {-810, -894}, {-810, -980}, {60, -980}}, color = {0, 0, 255}, smooth = Smooth.None));
  connect(aPPARA_protein_class.C, C7) annotation(Line(points = {{-824, -894}, {-810, -894}, {-810, -448}}, color = {0, 0, 255}, smooth = Smooth.None));
  connect(aPPARA_protein_class.C, PPARA_node_1) annotation(Line(points = {{-824, -894}, {-810, -894}, {-810, -560}, {-812, -560}}, color = {0, 0, 255}, smooth = Smooth.None));
  connect(Alanine_metabolite_class.C, Alanine_utilization.inflow) annotation(Line(points = {{526, 380}, {562, 380}}, color = {0, 0, 255}, smooth = Smooth.None));
  connect(Aspartate_metabolite_class.C, Aspartate_utilization.inflow) annotation(Line(points = {{526, 460}, {564, 460}}, color = {0, 0, 255}, smooth = Smooth.None));
  connect(Fattyacid_blood_metabolite_class.C, FA_blood_to_MUFA_liver.inflow) annotation(Line(points = {{-960, -226}, {-922, -226}, {-922, -246}, {-882, -246}}, color = {0, 0, 255}, smooth = Smooth.None));
  connect(FA_blood_to_MUFA_liver.outflow, Palmitoleate_metabolite_class.C) annotation(Line(points = {{-866, -246}, {-634, -246}}, color = {0, 0, 255}, smooth = Smooth.None));
  connect(FA_blood_to_MUFA_liver.enzyme, Caveolin_FATP_CD36_FABP_Liver_enzyme_class.C) annotation(Line(points = {{-874, -254}, {-874, -280}}, color = {0, 0, 255}, smooth = Smooth.None));
  connect(CarnitineAcyltransferaseI_enzyme_class.C, CPT1_inactivation_MalonylCoA.active_sensor) annotation(Line(points = {{-260, -350}, {-244, -350}}, color = {0, 0, 255}, smooth = Smooth.None));
  connect(CPT1_inactivation_MalonylCoA.inactive_sensor, iCarnitineAcyltransferaseI_enzyme_class.C) annotation(Line(points = {{-236, -350}, {-220, -350}}, color = {0, 0, 255}, smooth = Smooth.None));
  connect(CPT1_inactivation_MalonylCoA.I3, MalonylCoA_metabolite_class.C) annotation(Line(points = {{-240, -338}, {-240, -332}, {-200, -332}, {-200, -500}, {716, -500}, {716, -314}}, color = {0, 0, 255}, smooth = Smooth.None));
  connect(activeAcetylCoAcarboxylase_enzyme_class.C, ACC_inactivation.active_sensor) annotation(Line(points = {{636, -390}, {664, -390}, {664, -414}}, color = {0, 0, 255}, smooth = Smooth.None));
  connect(ACC_inactivation.inactive_sensor, iactiveAcetylCoAcarboxylase_enzyme_class.C) annotation(Line(points = {{664, -422}, {664, -450}, {638, -450}}, color = {0, 0, 255}, smooth = Smooth.None));
  connect(PalmitoleoylCoA_metabolite_class.C, C10) annotation(Line(points = {{212, -540}, {-300, -540}, {-300, -246}}, color = {0, 0, 255}, smooth = Smooth.None));
  connect(C10, FattyAcylCoA_to_AcylCarnitine.inflow) annotation(Line(points = {{-300, -246}, {-280, -246}, {-280, -316}, {-268, -316}}, color = {0, 0, 255}, smooth = Smooth.None));
  connect(PalmitoleoylCoA_metabolite_class.C, FattyAcylCoA_LPA_to_PA.inflow1) annotation(Line(points = {{212, -540}, {180, -540}, {180, -708}, {-24, -708}, {-24, -683}}, color = {0, 0, 255}, smooth = Smooth.None));
  connect(PalmitoleoylCoA_metabolite_class.C, FattyAcylCoA_DAG_to_TG.inflow1) annotation(Line(points = {{212, -540}, {180, -540}, {180, -708}, {-382, -708}, {-382, -683}}, color = {0, 0, 255}, smooth = Smooth.None));
  connect(Triglycerides_Chylomicron_metabolite_class.C, TG_transport_to_liver.inflow) annotation(Line(points = {{-930, -730}, {-882, -730}}, color = {0, 0, 255}, smooth = Smooth.None));
  connect(iLXRA_protein_class.C, LXRA_Activation.inactive_sensor) annotation(Line(points = {{-468, -920}, {-506, -920}}, color = {0, 0, 255}, smooth = Smooth.None));
  connect(LXRA_Activation.active_sensor, aLXRA_protein_class.C) annotation(Line(points = {{-514, -920}, {-550, -920}}, color = {0, 0, 255}, smooth = Smooth.None));
  connect(Cholesterol_metabolite_class.C, LXRA_Activation.I3) annotation(Line(points = {{-510, -880}, {-510, -908}}, color = {0, 0, 255}, smooth = Smooth.None));
  connect(aLXRA_protein_class.C, LXR_node) annotation(Line(points = {{-550, -920}, {-600, -920}, {-600, -1000}, {542, -1000}}, color = {0, 0, 255}, smooth = Smooth.None));
  connect(MalonylCoA_metabolite_class.C, MalonylCoA_AcetylCoA_to_SaturatedFA.inflow2) annotation(Line(points = {{716, -314}, {732, -314}, {732, -358}, {747, -358}}, color = {0, 0, 255}, smooth = Smooth.None));
  connect(AcetylCoA_cyto_metabolite_class.C, MalonylCoA_AcetylCoA_to_SaturatedFA.inflow1) annotation(Line(points = {{700, 80}, {752, 80}, {752, -358}, {753, -358}}, color = {0, 0, 255}, smooth = Smooth.None));
  connect(Palmitate_metabolite_class.C, MalonylCoA_AcetylCoA_to_SaturatedFA.outflow) annotation(Line(points = {{548, -466}, {750, -466}, {750, -374}}, color = {0, 0, 255}, smooth = Smooth.None));
  connect(FattyAcidSynthase_enzyme_class.C, MalonylCoA_AcetylCoA_to_SaturatedFA.enzyme) annotation(Line(points = {{698, -390}, {742, -390}, {742, -366}}, color = {0, 0, 255}, smooth = Smooth.None));
  connect(activeAcetylCoAcarboxylase_enzyme_class.C, cytoAcetylCoA_to_MalonylCoA.enzyme) annotation(Line(points = {{636, -390}, {638, -390}, {638, -322}}, color = {0, 0, 255}, smooth = Smooth.None));
  connect(Triglycerides_metabolite_class.C, TG_to_DAG.inflow) annotation(Line(points = {{-460, -680}, {-460, -720}, {-392, -720}}, color = {0, 0, 255}, smooth = Smooth.None));
  connect(TG_to_DAG.enzyme, Hormone_sensitive_Lipase_active_enzyme_class.C) annotation(Line(points = {{-384, -726}, {-384, -756}, {-350, -756}}, color = {0, 0, 255}, smooth = Smooth.None));
  connect(TG_to_DAG.outflow1, DAG_metabolite_class.C) annotation(Line(points = {{-377, -716}, {-290, -716}, {-290, -680}}, color = {0, 0, 255}, smooth = Smooth.None));
  connect(DAG_metabolite_class.C, DAG_to_MAG.inflow) annotation(Line(points = {{-290, -680}, {-250, -680}, {-250, -728}, {-208, -728}}, color = {0, 0, 255}, smooth = Smooth.None));
  connect(Hormone_sensitive_Lipase_active_enzyme_class.C, DAG_to_MAG.enzyme) annotation(Line(points = {{-350, -756}, {-200, -756}, {-200, -734}}, color = {0, 0, 255}, smooth = Smooth.None));
  connect(DAG_to_MAG.outflow1, Monoacylglycerol_metabolite_class.C) annotation(Line(points = {{-193, -724}, {-134, -724}}, color = {0, 0, 255}, smooth = Smooth.None));
  connect(Monoacylglycerol_metabolite_class.C, MAG_to_Glycerol.inflow) annotation(Line(points = {{-134, -724}, {-100, -724}}, color = {0, 0, 255}, smooth = Smooth.None));
  connect(Hormone_sensitive_Lipase_active_enzyme_class.C, MAG_to_Glycerol.enzyme) annotation(Line(points = {{-350, -756}, {-92, -756}, {-92, -730}}, color = {0, 0, 255}, smooth = Smooth.None));
  connect(MAG_to_Glycerol.outflow1, Glycerol_metabolite_class.C) annotation(Line(points = {{-85, -720}, {-28, -720}, {-28, -734}, {0, -734}}, color = {0, 0, 255}, smooth = Smooth.None));
  connect(Glycerol_metabolite_class.C, Glycerol_to_Glycerol3P.inflow) annotation(Line(points = {{0, -734}, {20, -734}, {20, -720}, {132, -720}}, color = {0, 0, 255}, smooth = Smooth.None));
  connect(Glycerol_to_Glycerol3P.enzyme, Glycerokinase_enzyme_class.C) annotation(Line(points = {{140, -728}, {140, -750}}, color = {0, 0, 255}, smooth = Smooth.None));
  connect(Palmitoleate_metabolite_class.C, Palmitoleate_node) annotation(Line(points = {{-634, -246}, {-634, -512}, {-140, -512}, {-140, -694}}, color = {0, 0, 255}, smooth = Smooth.None));
  connect(DAG_to_MAG.outflow2, Palmitoleate_node) annotation(Line(points = {{-193, -730}, {-160, -730}, {-160, -694}, {-140, -694}}, color = {0, 0, 255}, smooth = Smooth.None));
  connect(MAG_to_Glycerol.outflow2, Palmitoleate_node) annotation(Line(points = {{-85, -726}, {-66, -726}, {-66, -740}, {-118, -740}, {-118, -694}, {-140, -694}}, color = {0, 0, 255}, smooth = Smooth.None));
  connect(TG_to_DAG.outflow2, Palmitoleate_node) annotation(Line(points = {{-377, -722}, {-314, -722}, {-314, -744}, {-160, -744}, {-160, -694}, {-140, -694}}, color = {0, 0, 255}, smooth = Smooth.None));
  connect(Glycerol_to_Glycerol3P.outflow, Glycerol3P_metabolite_class.C) annotation(Line(points = {{148, -720}, {210, -720}, {210, -700}}, color = {0, 0, 255}, smooth = Smooth.None));
  connect(TG_transport_to_liver.outflow, Triglycerides_metabolite_class.C) annotation(Line(points = {{-866, -730}, {-460, -730}, {-460, -680}}, color = {0, 0, 255}, smooth = Smooth.None));
  connect(Palmitate_to_PalmitoylCoA.inflow, Palmitate_metabolite_class.C) annotation(Line(points = {{338, -520}, {548, -520}, {548, -466}}, color = {0, 0, 255}, smooth = Smooth.None));
  connect(Palmitoleate_to_PalmitoleoylCoA.outflow, PalmitoleoylCoA_metabolite_class.C) annotation(Line(points = {{108, -520}, {212, -520}, {212, -540}}, color = {0, 0, 255}, smooth = Smooth.None));
  connect(Palmitoleate_metabolite_class.C, Palmitoleate_to_PalmitoleoylCoA.inflow) annotation(Line(points = {{-634, -246}, {-634, -520}, {92, -520}}, color = {0, 0, 255}, smooth = Smooth.None));
  connect(Palmitoleate_to_PalmitoleoylCoA.enzyme, FattyAcylCoASynthetase_enzyme_class.C) annotation(Line(points = {{100, -528}, {132, -528}, {132, -492}, {220, -492}}, color = {0, 0, 255}, smooth = Smooth.None));
  connect(FattyAcylCoASynthetase_enzyme_class.C, Palmitate_to_PalmitoylCoA.enzyme) annotation(Line(points = {{220, -492}, {330, -492}, {330, -512}}, color = {0, 0, 255}, smooth = Smooth.None));
  connect(MitoAcetylCoA_Oxaloacetate_to_Citrate.enzyme, CitrateSynthase_enzyme_class.C) annotation(Line(points = {{508, -212}, {508, -214}, {552, -214}}, color = {0, 0, 255}, smooth = Smooth.None));
  connect(AcetylCoA_mito_metabolite_class.C, MitoAcetylCoA_Oxaloacetate_to_Citrate.inflow2) annotation(Line(points = {{518, -246}, {500, -246}, {500, -207}}, color = {0, 0, 255}, smooth = Smooth.None));
  connect(MitoAcetylCoA_Oxaloacetate_to_Citrate.outflow, Citrate_mito_cyto_metabolite_class.C) annotation(Line(points = {{516, -204}, {540, -204}, {540, -180}}, color = {0, 0, 255}, smooth = Smooth.None));
  connect(Citrate_to_AcetylCoA_Oxaloacetate.enzyme, ATPCitratelyase_enzyme_class.C) annotation(Line(points = {{654, 76}, {654, 60}}, color = {0, 0, 255}, smooth = Smooth.None));
  connect(Citrate_to_AcetylCoA_Oxaloacetate.outflow2, AcetylCoA_cyto_metabolite_class.C) annotation(Line(points = {{661, 80}, {700, 80}}, color = {0, 0, 255}, smooth = Smooth.None));
  connect(AcylCarnitine_to_FattyAcylCoA.outflow, MitoFattyAclCoA_metabolite_class.C) annotation(Line(points = {{-132, -316}, {-110, -316}, {-110, -304}}, color = {0, 0, 255}, smooth = Smooth.None));
  connect(MitoFattyAclCoA_metabolite_class.C, FattyAcylCoA_to_Trans2BEnoylCoA.inflow) annotation(Line(points = {{-110, -304}, {-110, -316}, {-88, -316}, {-88, -246}}, color = {0, 0, 255}, smooth = Smooth.None));
  connect(Keto3AcylCoA_to_AcylCoA.outflow, MitoFattyAclCoA_metabolite_class.C) annotation(Line(points = {{288, -316}, {336, -316}, {336, -220}, {-124, -220}, {-124, -304}, {-110, -304}}, color = {0, 0, 255}, smooth = Smooth.None));
  connect(Malate_to_Oxaloacetate.inflow, Malate_mito_metabolite_class.C) annotation(Line(points = {{836, -208}, {836, -304}}, color = {0, 0, 255}, smooth = Smooth.None));
  connect(Malate_to_Oxaloacetate.enzyme, Malate_Dehydrogenase_enzyme_class.C) annotation(Line(points = {{844, -200}, {860, -200}}, color = {0, 0, 255}, smooth = Smooth.None));
  connect(Pyruvate_metabolite_class.C, Malate_to_Pyruvatecyto.outflow) annotation(Line(points = {{376, 84}, {438, 84}, {438, 100}, {500, 100}, {500, 144}}, color = {0, 0, 255}, smooth = Smooth.None));
  connect(PyruvateCarboxylase_activation.inactive_sensor, Inactivepyruvatecarboxylase_enzyme_class.C) annotation(Line(points = {{484, -60}, {512, -60}}, color = {0, 0, 255}, smooth = Smooth.None));
  connect(activepyruvatecarboxylase_enzyme_class.C, PyruvateCarboxylase_activation.active_sensor) annotation(Line(points = {{450, -60}, {476, -60}}, color = {0, 0, 255}, smooth = Smooth.None));
  connect(Malate_Dehydrogenase_formation.inflow, Malate_Dehydrogenase_mRNA.C) annotation(Line(points = {{1550, -682}, {1562, -682}}, color = {0, 0, 255}, smooth = Smooth.None));
  connect(SaturatedFA_to_Liver.outflow, Palmitate_metabolite_class.C) annotation(Line(points = {{-866, -210}, {-376, -210}, {-376, -434}, {532, -434}, {532, -466}, {548, -466}}, color = {0, 0, 255}, smooth = Smooth.None));
  connect(Glucose_to_Glucose6P.outflow, glucose6P_metabolite_class.C) annotation(Line(points = {{-452, 40}, {-258, 40}, {-258, 84}}, color = {0, 0, 255}, smooth = Smooth.None));
  connect(Glucose6P_to_Glucose.outflow, Glucose_Liver_metabolite_class.C) annotation(Line(points = {{-308, 94}, {-330, 94}, {-330, 72}, {-492, 72}, {-492, 50}, {-506, 50}}, color = {0, 0, 255}, smooth = Smooth.None));
  connect(Glucose6P_to_Glucose1P.inflow, glucose6P_metabolite_class.C) annotation(Line(points = {{-292, 52}, {-276, 52}, {-276, 84}, {-258, 84}}, color = {0, 0, 255}, smooth = Smooth.None));
  connect(glucose1P_metabolite_class.C, Glucose6P_to_Glucose1P.outflow) annotation(Line(points = {{-350, 84}, {-350, 52}, {-308, 52}}, color = {0, 0, 255}, smooth = Smooth.None));
  connect(Glucose6P_to_Glucose1P.enzyme, Phosphoglucomutase_enzyme_class.C) annotation(Line(points = {{-300, 60}, {-320, 60}, {-320, -10}, {-300, -10}}, color = {0, 0, 255}, smooth = Smooth.None));
  connect(Pyruvate_to_Oxaloacetate.inflow, Pyruvate_metabolite_class.C) annotation(Line(points = {{374, 114}, {400, 114}, {400, 84}, {376, 84}}, color = {0, 0, 255}, smooth = Smooth.None));
  connect(Pyruvate_to_Oxaloacetate.enzyme, activepyruvatecarboxylase_enzyme_class.C) annotation(Line(points = {{382, 122}, {460, 122}, {460, -60}, {450, -60}}, color = {0, 0, 255}, smooth = Smooth.None));
  connect(Glycogen_storage.inflow, Glycogen_metabolite_class.C) annotation(Line(points = {{-460, 120}, {-452, 120}, {-452, 140}}, color = {0, 0, 255}, smooth = Smooth.None));
  connect(Glcogen_storage_enzyme_enzyme_class.C, Glycogen_storage.enzyme) annotation(Line(points = {{-486, 128}, {-480, 128}, {-480, 127}, {-468, 127}}, color = {0, 0, 255}, smooth = Smooth.None));
  connect(Inactivepyruvatecarboxylase_mRNA.C, Inactivepyruvatecarboxylase_formation.inflow) annotation(Line(points = {{430, 864}, {430, 848}}, color = {0, 0, 255}, smooth = Smooth.None));
  connect(AcetylCoA_mito_metabolite_class.C, PyruvateCarboxylase_activation.I1) annotation(Line(points = {{518, -246}, {490, -246}, {490, -80}, {472, -80}, {472, -54}}, color = {0, 0, 255}, smooth = Smooth.None));
  connect(Lactate_source.out, Lactate_metabolite_class.C) annotation(Line(points = {{312, 30}, {350, 30}}, color = {0, 0, 255}, smooth = Smooth.None));
  connect(Isocitrate_Dehydrogenase_formation.inflow, Isocitrate_Dehydrogenase_mRNA.C) annotation(Line(points = {{1548, -482}, {1562, -482}}, color = {0, 0, 255}, smooth = Smooth.None));
  connect(Aconitate_Hydratase_formation.inflow, Aconitate_Hydratase_mRNA.C) annotation(Line(points = {{1548, -450}, {1562, -450}}, color = {0, 0, 255}, smooth = Smooth.None));
  connect(Oxaloacetate_mito_cyto_metabolite_class.C, Oxaloacetate_to_PEnolPyruvate.inflow) annotation(Line(points = {{334, 140}, {294, 140}, {294, 132}}, color = {0, 0, 255}, smooth = Smooth.None));
  connect(Oxaloacetate_mito_cyto_metabolite_class.C, Pyruvate_to_Oxaloacetate.outflow) annotation(Line(points = {{334, 140}, {374, 140}, {374, 130}}, color = {0, 0, 255}, smooth = Smooth.None));
  connect(Citrate_to_AcetylCoA_Oxaloacetate.outflow1, Oxaloacetate_mito_cyto_metabolite_class.C) annotation(Line(points = {{661, 86}, {661, 180}, {360, 180}, {360, 140}, {334, 140}}, color = {0, 0, 255}, smooth = Smooth.None));
  connect(Oxaloacetate_mito_cyto_metabolite_class.C, Oxaloacetate_to_Malate.inflow) annotation(Line(points = {{334, 140}, {460, 140}, {460, 192}, {500, 192}}, color = {0, 0, 255}, smooth = Smooth.None));
  connect(Insulin_substrate_node, Akt_activation.I3) annotation(Line(points = {{-600, 80}, {-544, 80}, {-544, 104}}, color = {0, 0, 255}, smooth = Smooth.None));
  connect(Insulin_substrate_node, C1) annotation(Line(points = {{-600, 80}, {-592, 80}, {-592, 400}}, color = {0, 0, 255}, smooth = Smooth.None));
  connect(Insulin_substrate_node, Insulin_node2) annotation(Line(points = {{-600, 80}, {-600, -160}, {-594, -160}}, color = {0, 0, 255}, smooth = Smooth.None));
  connect(Glucose_Transporter_GLUT1_Activation.active_sensor, Glucose_Transporter_GLUT1_active_enzyme_class.C) annotation(Line(points = {{-846, 0}, {-860, 0}, {-860, -0.000000000000000489859}, {-874, -0.000000000000000489859}}, color = {0, 0, 255}, smooth = Smooth.None));
  connect(Glucose_Transporter_GLUT1_Activation.inactive_sensor, Glucose_Transporter_GLUT1_inactive_enzyme_class.C) annotation(Line(points = {{-838, 0}, {-810, 0}}, color = {0, 0, 255}, smooth = Smooth.None));
  connect(Insulin_substrate_node, Glucose_Transporter_GLUT1_Activation.I3) annotation(Line(points = {{-600, 80}, {-842, 80}, {-842, 12}}, color = {0, 0, 255}, smooth = Smooth.None));
  connect(AcetylCoA_to_AcetoAcetylCoA.outflow, AcetoAcetylCoA_metabolite_class.C) annotation(Line(points = {{780, -552}, {810, -552}}, color = {0, 0, 255}, smooth = Smooth.None));
  connect(betaKetothiolase_enzyme_class.C, AcetylCoA_to_AcetoAcetylCoA.enzyme) annotation(Line(points = {{280, -350}, {412, -350}, {412, -600}, {772, -600}, {772, -560}}, color = {0, 0, 255}, smooth = Smooth.None));
  connect(betaKetothiolase_Formation.inflow, betaKetothiolase_mRNA.C) annotation(Line(points = {{1050, -1208}, {1050, -1230}}, color = {0, 0, 255}, smooth = Smooth.None));
  connect(Acetoacetate_metabolite_class.C, Acetoacetate_to_BHydroxybutyrate.inflow) annotation(Line(points = {{970, -550}, {1002, -550}}, color = {0, 0, 255}, smooth = Smooth.None));
  connect(Acetoacetate_to_BHydroxybutyrate.outflow, BHydroxybutyrate_liver_metabolite_class.C) annotation(Line(points = {{1018, -550}, {1050, -550}}, color = {0, 0, 255}, smooth = Smooth.None));
  connect(Acetoacetate_to_BHydroxybutyrate.enzyme, BHydroxybutyrateDH_enzyme_class.C) annotation(Line(points = {{1010, -558}, {1010, -592}}, color = {0, 0, 255}, smooth = Smooth.None));
  connect(BHydroxybutyrate_liver_metabolite_class.C, BHydroxybutyrate_transport_to_blood.inflow) annotation(Line(points = {{1050, -550}, {1454, -550}}, color = {0, 0, 255}, smooth = Smooth.None));
  connect(BHydroxybutyrate_transport_to_blood.outflow, BHydroxybutyrate_blood_metabolite_class.C) annotation(Line(points = {{1470, -550}, {1504, -550}}, color = {0, 0, 255}, smooth = Smooth.None));
  connect(BHydroxybutyrate_transport_to_blood.enzyme, BHydroxybutyrate_Acetoacetate_transporter_to_blood_enzyme_class.C) annotation(Line(points = {{1462, -558}, {1462, -560}, {1434, -560}, {1434, -584}, {1462, -584}}, color = {0, 0, 255}, smooth = Smooth.None));
  connect(Acetoacetate_metabolite_class.C, Acetoacetate_transport_to_blood.inflow) annotation(Line(points = {{970, -550}, {970, -692}, {1192, -692}, {1192, -630}, {1454, -630}}, color = {0, 0, 255}, smooth = Smooth.None));
  connect(Acetoacetate_transport_to_blood.outflow, Acetoacetate_Blood_metabolite_class.C) annotation(Line(points = {{1470, -630}, {1504, -630}}, color = {0, 0, 255}, smooth = Smooth.None));
  connect(BHydroxybutyrate_Acetoacetate_transporter_to_blood_enzyme_class.C, Acetoacetate_transport_to_blood.enzyme) annotation(Line(points = {{1462, -584}, {1434, -584}, {1434, -638}, {1462, -638}}, color = {0, 0, 255}, smooth = Smooth.None));
  connect(BHydroxybutyrate_transport_to_tissue.inflow, BHydroxybutyrate_blood_metabolite_class.C) annotation(Line(points = {{-1324, 800}, {-1306, 800}, {-1306, 1100}, {1792, 1100}, {1792, -550}, {1504, -550}}, color = {0, 0, 255}, smooth = Smooth.None));
  connect(BHydroxybutyrate_tissue_metabolite_class.C, BHydroxybutyrate_transport_to_tissue.outflow) annotation(Line(points = {{-1374, 800}, {-1340, 800}}, color = {0, 0, 255}, smooth = Smooth.None));
  connect(Acetoacetate_tissue_metabolite_class.C, BAcetoacetate_transport_to_tissue.outflow) annotation(Line(points = {{-1374, 730}, {-1340, 730}}, color = {0, 0, 255}, smooth = Smooth.None));
  connect(BAcetoacetate_transport_to_tissue.inflow, Acetoacetate_Blood_metabolite_class.C) annotation(Line(points = {{-1324, 730}, {-1304, 730}, {-1304, 1100}, {1792, 1100}, {1792, -630}, {1504, -630}}, color = {0, 0, 255}, smooth = Smooth.None));
  connect(BHydroxybutyrate_Acetoacetate_transporter_to_tissue_enzyme_class.C, BAcetoacetate_transport_to_tissue.enzyme) annotation(Line(points = {{-1332, 766}, {-1332, 738}}, color = {0, 0, 255}, smooth = Smooth.None));
  connect(BHydroxybutyrate_Acetoacetate_transporter_to_tissue_enzyme_class.C, BHydroxybutyrate_transport_to_tissue.enzyme) annotation(Line(points = {{-1332, 766}, {-1344, 766}, {-1344, 820}, {-1332, 820}, {-1332, 808}}, color = {0, 0, 255}, smooth = Smooth.None));
  connect(BHydroxybutyrate_Acetoacetate_transporter_to_tissue_mRNA.C, BHydroxybutyrate_Acetoacetate_transporter_to_tissueformation.inflow) annotation(Line(points = {{-2108, 918}, {-2098, 918}}, color = {0, 0, 255}, smooth = Smooth.None));
  connect(BHydroxybutyrate_tissue_metabolite_class.C, BHydroxybutyrate_tissue_to_Acetoacetate_tissue.inflow) annotation(Line(points = {{-1374, 800}, {-1424, 800}, {-1424, 758}}, color = {0, 0, 255}, smooth = Smooth.None));
  connect(BHydroxybutyrate_tissue_to_Acetoacetate_tissue.outflow, Acetoacetate_tissue_metabolite_class.C) annotation(Line(points = {{-1424, 742}, {-1424, 730}, {-1374, 730}}, color = {0, 0, 255}, smooth = Smooth.None));
  connect(BHydroxybutyrateDH_tissue_enzyme_class.C, BHydroxybutyrate_tissue_to_Acetoacetate_tissue.enzyme) annotation(Line(points = {{-1472, 750}, {-1432, 750}}, color = {0, 0, 255}, smooth = Smooth.None));
  connect(Acetoacetate_tissue_metabolite_class.C, Acetoacetate_tissue_to_AcetoAcetylCoA_tissue.inflow) annotation(Line(points = {{-1374, 730}, {-1374, 700}, {-1406, 700}}, color = {0, 0, 255}, smooth = Smooth.None));
  connect(AcetoAcetylCoA_tissue_metabolite_class.C, Acetoacetate_tissue_to_AcetoAcetylCoA_tissue.outflow) annotation(Line(points = {{-1474, 700}, {-1422, 700}}, color = {0, 0, 255}, smooth = Smooth.None));
  connect(AcetoAcetylCoA_tissue_to_AcetylCoA_peripheral_tissue.inflow, AcetoAcetylCoA_tissue_metabolite_class.C) annotation(Line(points = {{-1506, 700}, {-1474, 700}}, color = {0, 0, 255}, smooth = Smooth.None));
  connect(AcetylCoA_tissue_metabolite_class.C, AcetoAcetylCoA_tissue_to_AcetylCoA_peripheral_tissue.outflow) annotation(Line(points = {{-1554, 700}, {-1522, 700}}, color = {0, 0, 255}, smooth = Smooth.None));
  connect(Entry_to_TCA_cycle_tissue.inflow, AcetylCoA_tissue_metabolite_class.C) annotation(Line(points = {{-1596, 700}, {-1554, 700}}, color = {0, 0, 255}, smooth = Smooth.None));
  connect(TCA_cycle_enzymes_tissue_enzyme_class.C, Entry_to_TCA_cycle_tissue.enzyme) annotation(Line(points = {{-1604, 730}, {-1604, 707}}, color = {0, 0, 255}, smooth = Smooth.None));
  connect(betaKetothiolase_tissue_enzyme_class.C, AcetoAcetylCoA_tissue_to_AcetylCoA_peripheral_tissue.enzyme) annotation(Line(points = {{-1514, 680}, {-1532, 680}, {-1532, 720}, {-1514, 720}, {-1514, 708}}, color = {0, 0, 255}, smooth = Smooth.None));
  connect(BKetoAcylCoA_Transferase_tissue_enzyme_class.C, Acetoacetate_tissue_to_AcetoAcetylCoA_tissue.enzyme) annotation(Line(points = {{-1414, 680}, {-1436, 680}, {-1436, 720}, {-1414, 720}, {-1414, 708}}, color = {0, 0, 255}, smooth = Smooth.None));
  connect(BHydroxybutyrate_Acetoacetate_transporter_to_adipocyte_mRNA.C, BHydroxybutyrate_Acetoacetate_transporter_to_adipocyte_formation.inflow) annotation(Line(points = {{-2108, -260}, {-2098, -260}}, color = {0, 0, 255}, smooth = Smooth.None));
  connect(BHydroxybutyrate_adipocyte_metabolite_class.C, BHydroxybutyrate_adipocyte_to_Acetoacetate_adipocyte.inflow) annotation(Line(points = {{-1380, -260}, {-1430, -260}, {-1430, -302}}, color = {0, 0, 255}, smooth = Smooth.None));
  connect(BHydroxybutyrate_adipocyte_to_Acetoacetate_adipocyte.outflow, Acetoacetate_adipocyte_metabolite_class.C) annotation(Line(points = {{-1430, -318}, {-1430, -330}, {-1380, -330}}, color = {0, 0, 255}, smooth = Smooth.None));
  connect(BHydroxybutyrateDH_tissue1_enzyme_class.C, BHydroxybutyrate_adipocyte_to_Acetoacetate_adipocyte.enzyme) annotation(Line(points = {{-1470, -310}, {-1438, -310}}, color = {0, 0, 255}, smooth = Smooth.None));
  connect(Acetoacetate_adipocyte_metabolite_class.C, Acetoacetate_adipocyte_to_AcetoAcetylCoA_adipocyte.inflow) annotation(Line(points = {{-1380, -330}, {-1380, -360}, {-1412, -360}}, color = {0, 0, 255}, smooth = Smooth.None));
  connect(AcetoAcetylCoA_adipocyte_metabolite_class.C, Acetoacetate_adipocyte_to_AcetoAcetylCoA_adipocyte.outflow) annotation(Line(points = {{-1480, -360}, {-1428, -360}}, color = {0, 0, 255}, smooth = Smooth.None));
  connect(AcetoAcetylCoA_adipocyte_to_AcetylCoA_adipocyte.inflow, AcetoAcetylCoA_adipocyte_metabolite_class.C) annotation(Line(points = {{-1512, -360}, {-1480, -360}}, color = {0, 0, 255}, smooth = Smooth.None));
  connect(AcetylCoA_adipocyte_metabolite_class.C, AcetoAcetylCoA_adipocyte_to_AcetylCoA_adipocyte.outflow) annotation(Line(points = {{-1560, -360}, {-1528, -360}}, color = {0, 0, 255}, smooth = Smooth.None));
  connect(Entry_to_TCA_cycle_adipocyte.inflow, AcetylCoA_adipocyte_metabolite_class.C) annotation(Line(points = {{-1602, -360}, {-1560, -360}}, color = {0, 0, 255}, smooth = Smooth.None));
  connect(TCA_cycle_enzymes_adipocyte_enzyme_class.C, Entry_to_TCA_cycle_adipocyte.enzyme) annotation(Line(points = {{-1610, -330}, {-1610, -353}}, color = {0, 0, 255}, smooth = Smooth.None));
  connect(betaKetothiolase_adipocyte_enzyme_class.C, AcetoAcetylCoA_adipocyte_to_AcetylCoA_adipocyte.enzyme) annotation(Line(points = {{-1520, -380}, {-1538, -380}, {-1538, -340}, {-1520, -340}, {-1520, -352}}, color = {0, 0, 255}, smooth = Smooth.None));
  connect(BKetoAcylCoA_Transferase_adipocyte_enzyme_class.C, Acetoacetate_adipocyte_to_AcetoAcetylCoA_adipocyte.enzyme) annotation(Line(points = {{-1420, -380}, {-1442, -380}, {-1442, -340}, {-1420, -340}, {-1420, -352}}, color = {0, 0, 255}, smooth = Smooth.None));
  connect(BHydroxybutyrate_adipocyte_metabolite_class.C, BHydroxybutyrate_transport_to_adipocyte.outflow) annotation(Line(points = {{-1380, -260}, {-1340, -260}}, color = {0, 0, 255}, smooth = Smooth.None));
  connect(Acetoacetate_adipocyte_metabolite_class.C, Acetoacetate_transport_to_adipocyte.outflow) annotation(Line(points = {{-1380, -330}, {-1340, -330}}, color = {0, 0, 255}, smooth = Smooth.None));
  connect(BHydroxybutyrate_transport_to_adipocyte.inflow, BHydroxybutyrate_blood_metabolite_class.C) annotation(Line(points = {{-1324, -260}, {-1254, -260}, {-1254, -1474}, {1504, -1474}, {1504, -550}}, color = {0, 0, 255}, smooth = Smooth.None));
  connect(Acetoacetate_transport_to_adipocyte.inflow, Acetoacetate_Blood_metabolite_class.C) annotation(Line(points = {{-1324, -330}, {-1254, -330}, {-1254, -1476}, {1504, -1476}, {1504, -630}}, color = {0, 0, 255}, smooth = Smooth.None));
  connect(BHydroxybutyrate_Acetoacetate_transporter_to_adipocyte_enzyme_class.C, Acetoacetate_transport_to_adipocyte.enzyme) annotation(Line(points = {{-1332, -294}, {-1332, -322}}, color = {0, 0, 255}, smooth = Smooth.None));
  connect(BHydroxybutyrate_Acetoacetate_transporter_to_adipocyte_enzyme_class.C, BHydroxybutyrate_transport_to_adipocyte.enzyme) annotation(Line(points = {{-1332, -294}, {-1348, -294}, {-1348, -252}, {-1332, -252}}, color = {0, 0, 255}, smooth = Smooth.None));
  connect(Glycerol3PAcylTransferase_adipocyte_enzyme_class.C, FattyAcylCoA_Glycerol3P_to_LPA_adipocyte.enzyme) annotation(Line(points = {{-1500, -650}, {-1500, -672}}, color = {0, 0, 255}, smooth = Smooth.None));
  connect(FattyAcylCoA_Glycerol3P_to_LPA_adipocyte.inflow1, Glycerol3P_adipocyte_metabolite_class.C) annotation(Line(points = {{-1492, -683}, {-1492, -740}, {-1454, -740}}, color = {0, 0, 255}, smooth = Smooth.None));
  connect(LysophosphatidicAcid_adipocyte_metabolite_class.C, FattyAcylCoA_Glycerol3P_to_LPA_adipocyte.outflow) annotation(Line(points = {{-1534, -680}, {-1508, -680}}, color = {0, 0, 255}, smooth = Smooth.None));
  connect(FattyAcylCoA_LPA_to_PA_adipocyte.inflow2, LysophosphatidicAcid_adipocyte_metabolite_class.C) annotation(Line(points = {{-1564, -679}, {-1560, -679}, {-1560, -680}, {-1534, -680}}, color = {0, 0, 255}, smooth = Smooth.None));
  connect(UnsaturatedFattyAcylCoA_adipocyte_metabolite_class.C, FattyAcylCoA_LPA_to_PA_adipocyte.inflow1) annotation(Line(points = {{-1454, -680}, {-1454, -720}, {-1564, -720}, {-1564, -685}}, color = {0, 0, 255}, smooth = Smooth.None));
  connect(PhosphatidicAcid_adipocyte_metabolite_class.C, FattyAcylCoA_LPA_to_PA_adipocyte.outflow) annotation(Line(points = {{-1604, -680}, {-1588, -680}, {-1588, -682}, {-1580, -682}}, color = {0, 0, 255}, smooth = Smooth.None));
  connect(LPAAcylTransferase_adipocyte_enzyme_class.C, FattyAcylCoA_LPA_to_PA_adipocyte.enzyme) annotation(Line(points = {{-1566, -650}, {-1566, -674}, {-1572, -674}}, color = {0, 0, 255}, smooth = Smooth.None));
  connect(PhosphatidicAcid_to_DAG_adipocyte.inflow, PhosphatidicAcid_adipocyte_metabolite_class.C) annotation(Line(points = {{-1644, -680}, {-1604, -680}}, color = {0, 0, 255}, smooth = Smooth.None));
  connect(PAPhosphatase_adipocyte_enzyme_class.C, PhosphatidicAcid_to_DAG_adipocyte.enzyme) annotation(Line(points = {{-1652, -650}, {-1652, -672}}, color = {0, 0, 255}, smooth = Smooth.None));
  connect(DAG_adipocyte_metabolite_class.C, PhosphatidicAcid_to_DAG_adipocyte.outflow) annotation(Line(points = {{-1692, -680}, {-1660, -680}}, color = {0, 0, 255}, smooth = Smooth.None));
  connect(FattyAcylCoA_DAG_to_TG_adipocyte.inflow2, DAG_adipocyte_metabolite_class.C) annotation(Line(points = {{-1726, -681}, {-1710, -681}, {-1710, -680}, {-1692, -680}}, color = {0, 0, 255}, smooth = Smooth.None));
  connect(UnsaturatedFattyAcylCoA_adipocyte_metabolite_class.C, FattyAcylCoA_DAG_to_TG_adipocyte.inflow1) annotation(Line(points = {{-1454, -680}, {-1454, -720}, {-1726, -720}, {-1726, -687}}, color = {0, 0, 255}, smooth = Smooth.None));
  connect(DAGAcylTransferase_adipocyte_enzyme_class.C, FattyAcylCoA_DAG_to_TG_adipocyte.enzyme) annotation(Line(points = {{-1734, -650}, {-1734, -676}}, color = {0, 0, 255}, smooth = Smooth.None));
  connect(Triglycerides_adipocyte_metabolite_class.C, FattyAcylCoA_DAG_to_TG_adipocyte.outflow) annotation(Line(points = {{-1774, -684}, {-1742, -684}}, color = {0, 0, 255}, smooth = Smooth.None));
  connect(Glycerol_to_Glycerol3P_adipocyte.inflow, Glycerol_adipocyte_metabolite_class.C) annotation(Line(points = {{-1416, -740}, {-1392, -740}}, color = {0, 0, 255}, smooth = Smooth.None));
  connect(Glycerol3P_adipocyte_metabolite_class.C, Glycerol_to_Glycerol3P_adipocyte.outflow) annotation(Line(points = {{-1454, -740}, {-1432, -740}}, color = {0, 0, 255}, smooth = Smooth.None));
  connect(Glycerol_adipocyte_metabolite_class.C, FattyAcylCoA_Glycerol_to_MAG.inflow1) annotation(Line(points = {{-1392, -740}, {-1392, -794}, {-1486, -794}, {-1486, -795}}, color = {0, 0, 255}, smooth = Smooth.None));
  connect(MAG_synthase_adipocyte_enzyme_class.C, FattyAcylCoA_Glycerol_to_MAG.enzyme) annotation(Line(points = {{-1494, -766}, {-1494, -784}}, color = {0, 0, 255}, smooth = Smooth.None));
  connect(Monoacylglycerol_adipocyte_metabolite_class.C, FattyAcylCoA_Glycerol_to_MAG.outflow) annotation(Line(points = {{-1534, -792}, {-1502, -792}}, color = {0, 0, 255}, smooth = Smooth.None));
  connect(MAG_to_DAG_adipocyte.inflow1, Monoacylglycerol_adipocyte_metabolite_class.C) annotation(Line(points = {{-1586, -793}, {-1564, -793}, {-1564, -792}, {-1534, -792}}, color = {0, 0, 255}, smooth = Smooth.None));
  connect(MAG_to_DAG_adipocyte.outflow, DAG_adipocyte_metabolite_class.C) annotation(Line(points = {{-1602, -790}, {-1692, -790}, {-1692, -680}}, color = {0, 0, 255}, smooth = Smooth.None));
  connect(MAGacyltransferase_enzyme_class.C, MAG_to_DAG_adipocyte.enzyme) annotation(Line(points = {{-1594, -760}, {-1594, -782}}, color = {0, 0, 255}, smooth = Smooth.None));
  connect(Triglycerides_adipocyte_metabolite_class.C, TG_to_DAG_adipocyte.inflow) annotation(Line(points = {{-1774, -684}, {-1774, -746}, {-1742, -746}}, color = {0, 0, 255}, smooth = Smooth.None));
  connect(TG_to_DAG_adipocyte.outflow1, DAG_adipocyte_metabolite_class.C) annotation(Line(points = {{-1727, -742}, {-1692, -742}, {-1692, -680}}, color = {0, 0, 255}, smooth = Smooth.None));
  connect(TG_to_DAG_adipocyte.outflow2, FreeFA_Adipocyte_metabolite_class.C) annotation(Line(points = {{-1727, -748}, {-1704, -748}, {-1704, -842}, {-1374, -842}, {-1374, -680}}, color = {0, 0, 255}, smooth = Smooth.None));
  connect(DAG_adipocyte_metabolite_class.C, DAG_to_MAG_adipocyte.inflow) annotation(Line(points = {{-1692, -680}, {-1678, -680}, {-1678, -740}, {-1662, -740}}, color = {0, 0, 255}, smooth = Smooth.None));
  connect(DAG_to_MAG_adipocyte.outflow2, FreeFA_Adipocyte_metabolite_class.C) annotation(Line(points = {{-1647, -742}, {-1647, -842}, {-1374, -842}, {-1374, -680}}, color = {0, 0, 255}, smooth = Smooth.None));
  connect(DAG_to_MAG_adipocyte.outflow1, Monoacylglycerol_adipocyte_metabolite_class.C) annotation(Line(points = {{-1647, -736}, {-1626, -736}, {-1626, -820}, {-1550, -820}, {-1550, -792}, {-1534, -792}}, color = {0, 0, 255}, smooth = Smooth.None));
  connect(Monoacylglycerol_adipocyte_metabolite_class.C, MAG_to_Glycerol_adipocyte.inflow) annotation(Line(points = {{-1534, -792}, {-1532, -792}, {-1532, -822}, {-1476, -822}}, color = {0, 0, 255}, smooth = Smooth.None));
  connect(MAG_to_Glycerol_adipocyte.outflow1, Glycerol_adipocyte_metabolite_class.C) annotation(Line(points = {{-1461, -818}, {-1392, -818}, {-1392, -740}}, color = {0, 0, 255}, smooth = Smooth.None));
  connect(MAG_to_Glycerol_adipocyte.outflow2, FreeFA_Adipocyte_metabolite_class.C) annotation(Line(points = {{-1461, -824}, {-1374, -824}, {-1374, -680}}, color = {0, 0, 255}, smooth = Smooth.None));
  connect(TG_to_DAG_adipocyte.enzyme, Hormone_Sensitive_lipase_adipocyte_enzyme_class.C) annotation(Line(points = {{-1734, -752}, {-1734, -780}, {-1716, -780}}, color = {0, 0, 255}, smooth = Smooth.None));
  connect(Hormone_Sensitive_lipase_adipocyte_enzyme_class.C, DAG_to_MAG_adipocyte.enzyme) annotation(Line(points = {{-1716, -780}, {-1666, -780}, {-1666, -746}, {-1654, -746}}, color = {0, 0, 255}, smooth = Smooth.None));
  connect(MAG_to_Glycerol_adipocyte.enzyme, Monoglyceride_lipase_adipocyte_enzyme_class.C) annotation(Line(points = {{-1468, -828}, {-1468, -852}}, color = {0, 0, 255}, smooth = Smooth.None));
  connect(Glycerokinase_adipocyte_enzyme_class.C, Glycerol_to_Glycerol3P_adipocyte.enzyme) annotation(Line(points = {{-1424, -720}, {-1424, -732}}, color = {0, 0, 255}, smooth = Smooth.None));
  connect(FreeFA_Adipocyte_metabolite_class.C, FA_transport_adipocyte_to_blood.inflow) annotation(Line(points = {{-1374, -680}, {-1374, -710}, {-1340, -710}}, color = {0, 0, 255}, smooth = Smooth.None));
  connect(UnsaturatedFattyAcylCoA_adipocyte_metabolite_class.C, FattyAcylCoA_Glycerol_to_MAG.inflow2) annotation(Line(points = {{-1454, -680}, {-1470, -680}, {-1470, -789}, {-1486, -789}}, color = {0, 0, 255}, smooth = Smooth.None));
  connect(FA_transporter_to_Adipocyte_enzyme_class.C, FA_transport_adipocyte_to_blood.enzyme) annotation(Line(points = {{-1332, -740}, {-1332, -718}}, color = {0, 0, 255}, smooth = Smooth.None));
  connect(FreeFA_Adipocyte_metabolite_class.C, FA_transport_to_Adipocyte.outflow) annotation(Line(points = {{-1374, -680}, {-1340, -680}}, color = {0, 0, 255}, smooth = Smooth.None));
  connect(Freefattyacids_to_UnsaturatedFattyAcylCoA_adipocyte.inflow, FreeFA_Adipocyte_metabolite_class.C) annotation(Line(points = {{-1406, -680}, {-1374, -680}}, color = {0, 0, 255}, smooth = Smooth.None));
  connect(FattyAcylCoASynthetase_adipocyte_enzyme_class.C, Freefattyacids_to_UnsaturatedFattyAcylCoA_adipocyte.enzyme) annotation(Line(points = {{-1414, -660}, {-1414, -672}}, color = {0, 0, 255}, smooth = Smooth.None));
  connect(UnsaturatedFattyAcylCoA_adipocyte_metabolite_class.C, Freefattyacids_to_UnsaturatedFattyAcylCoA_adipocyte.outflow) annotation(Line(points = {{-1454, -680}, {-1422, -680}}, color = {0, 0, 255}, smooth = Smooth.None));
  connect(FattyAcylCoA_Glycerol3P_to_LPA_adipocyte.inflow2, UnsaturatedFattyAcylCoA_adipocyte_metabolite_class.C) annotation(Line(points = {{-1492, -677}, {-1474, -677}, {-1474, -680}, {-1454, -680}}, color = {0, 0, 255}, smooth = Smooth.None));
  connect(MAG_to_DAG_adipocyte.inflow2, UnsaturatedFattyAcylCoA_adipocyte_metabolite_class.C) annotation(Line(points = {{-1586, -787}, {-1564, -787}, {-1564, -778}, {-1524, -778}, {-1524, -708}, {-1454, -708}, {-1454, -680}}, color = {0, 0, 255}, smooth = Smooth.None));
  connect(Fattyacid_blood_metabolite_class.C, SaturatedFA_to_Liver.inflow) annotation(Line(points = {{-960, -226}, {-922, -226}, {-922, -210}, {-882, -210}}, color = {0, 0, 255}, smooth = Smooth.None));
  connect(FA_transport_to_tissue.inflow, Fattyacid_blood_metabolite_class.C) annotation(Line(points = {{-1324, -152}, {-1280, -152}, {-1280, -226}, {-960, -226}}, color = {0, 0, 255}, smooth = Smooth.None));
  connect(Fattyacid_tissue_metabolite_class.C, FA_transport_to_tissue.outflow) annotation(Line(points = {{-1374, -152}, {-1340, -152}}, color = {0, 0, 255}, smooth = Smooth.None));
  connect(b_oxidation_enzymes_enzyme_class.C, FA_oxidation_tissue.enzyme) annotation(Line(points = {{-1406, -136}, {-1406, -140}, {-1416, -140}, {-1416, -145}}, color = {0, 0, 255}, smooth = Smooth.None));
  connect(FA_oxidation_tissue.inflow, Fattyacid_tissue_metabolite_class.C) annotation(Line(points = {{-1408, -152}, {-1374, -152}}, color = {0, 0, 255}, smooth = Smooth.None));
  connect(Fattyacid_blood_metabolite_class.C, FA_transport_to_Adipocyte.inflow) annotation(Line(points = {{-960, -226}, {-1184, -226}, {-1184, -680}, {-1324, -680}}, color = {0, 0, 255}, smooth = Smooth.None));
  connect(LysophosphatidicAcid_metabolite_class.C, FattyAcylCoA_Glycerol3P_to_LPA.outflow) annotation(Line(points = {{34, -680}, {92, -680}}, color = {0, 0, 255}, smooth = Smooth.None));
  connect(FA_transport_adipocyte_to_blood.outflow, Fattyacid_blood_metabolite_class.C) annotation(Line(points = {{-1324, -710}, {-1184, -710}, {-1184, -226}, {-960, -226}}, color = {0, 0, 255}, smooth = Smooth.None));
  connect(Glycerol_metabolite_class.C, EElimination1.inflow) annotation(Line(points = {{0, -734}, {0, -802}, {38, -802}}, color = {0, 0, 255}, smooth = Smooth.None));
  connect(EElimination1.enzyme, Glycerol_elimination_enzyme_enzyme_class.C) annotation(Line(points = {{46, -809}, {50, -809}, {50, -832}}, color = {0, 0, 255}, smooth = Smooth.None));
  connect(GlycogenPhosphorylase_inactive_enzyme_class.C, GlycogenPhosphorylase_Activation.inactive_sensor) annotation(Line(points = {{-384, -10}, {-386, -10}, {-386, -40}, {-400, -40}}, color = {0, 0, 255}, smooth = Smooth.None));
  connect(GlycogenPhosphorylase_active_enzyme_class.C, GlycogenPhosphorylase_Activation.active_sensor) annotation(Line(points = {{-426, -10}, {-426, -40}, {-408, -40}}, color = {0, 0, 255}, smooth = Smooth.None));
  connect(Phosphorylase_kinase_inactive_enzyme_class.C, Phosphorylase_kinase_Activation.inactive_sensor) annotation(Line(points = {{-428, -60}, {-428, -70}, {-408, -70}}, color = {0, 0, 255}, smooth = Smooth.None));
  connect(Phosphorylase_kinase_Activation.active_sensor, Phosphorylase_kinase_active_enzyme_class.C) annotation(Line(points = {{-400, -70}, {-382, -70}, {-382, -60}}, color = {0, 0, 255}, smooth = Smooth.None));
  connect(PKA_inactive_enzyme_class.C, PKA_Activation.inactive_sensor) annotation(Line(points = {{-436, -102}, {-408, -102}}, color = {0, 0, 255}, smooth = Smooth.None));
  connect(PKA_Activation.active_sensor, PKA_active_enzyme_class.C) annotation(Line(points = {{-400, -102}, {-376, -102}}, color = {0, 0, 255}, smooth = Smooth.None));
  connect(Glucagon_Blood_protein_class.C, PKA_Activation.I3) annotation(Line(points = {{-970, 974}, {-694, 974}, {-694, -124}, {-404, -124}, {-404, -114}}, color = {0, 0, 255}, smooth = Smooth.None));
  connect(Glucose6Pase_pos_gene_regulation_Glucagon.mRNA, Glucose6Pase_mRNA.C) annotation(Line(points = {{-318, 918}, {-300, 918}, {-300, 870}}, color = {0, 0, 255}, smooth = Smooth.None));
  connect(Glucagon_Blood_protein_class.C, Glucagon_node1) annotation(Line(points = {{-970, 974}, {-720, 974}, {-720, 380}}, color = {0, 0, 255}, smooth = Smooth.None));
  connect(Glucagon_node1, Glucose6Pase_pos_gene_regulation_Glucagon.control) annotation(Line(points = {{-720, 380}, {-604, 380}, {-604, 910}, {-326, 910}}, color = {0, 0, 255}, smooth = Smooth.None));
  connect(Glucagon_node1, GlycogenSynthase_inactivation.I3) annotation(Line(points = {{-720, 380}, {-720, 172}, {-432, 172}, {-432, 182}}, color = {0, 0, 255}, smooth = Smooth.None));
  connect(PEPCarboxykinase_Pos_Gene_regulation_Glucagon.mRNA, PEPcarboxykinasee_mRNA.C) annotation(Line(points = {{268, 920}, {280, 920}, {280, 870}}, color = {0, 0, 255}, smooth = Smooth.None));
  connect(Glucagon_node1, PEPCarboxykinase_Pos_Gene_regulation_Glucagon.control) annotation(Line(points = {{-720, 380}, {-600, 380}, {-600, 910}, {260, 910}, {260, 912}}, color = {0, 0, 255}, smooth = Smooth.None));
  connect(Fructose6P_to_Fructose26BP.inflow, Fructose6P_metabolite_class.C) annotation(Line(points = {{-210, 142}, {-210, 84}, {-190, 84}}, color = {0, 0, 255}, smooth = Smooth.None));
  connect(Fructose6P_to_Fructose26BP.outflow, Fructose26BP_metabolite_class.C) annotation(Line(points = {{-210, 158}, {-210, 180}, {-190, 180}}, color = {0, 0, 255}, smooth = Smooth.None));
  connect(Fructose26BP_metabolite_class.C, Fructose26BP_to_Fructose6P.inflow) annotation(Line(points = {{-190, 180}, {-170, 180}, {-170, 158}}, color = {0, 0, 255}, smooth = Smooth.None));
  connect(Fructose26BP_to_Fructose6P.outflow, Fructose6P_metabolite_class.C) annotation(Line(points = {{-170, 142}, {-172, 142}, {-172, 84}, {-190, 84}}, color = {0, 0, 255}, smooth = Smooth.None));
  connect(Phospho6fructokinase2_active_enzyme_class.C, Fructose6P_to_Fructose26BP.enzyme) annotation(Line(points = {{-240, 140}, {-240, 128}, {-196, 128}, {-196, 150}, {-202, 150}}, color = {0, 0, 255}, smooth = Smooth.None));
  connect(Fructose26BPase_active_enzyme_class.C, Fructose26BP_to_Fructose6P.enzyme) annotation(Line(points = {{-130, 140}, {-130, 130}, {-178, 130}, {-178, 150}}, color = {0, 0, 255}, smooth = Smooth.None));
  connect(Fructose16BPase_active_enzyme_class.C, Fructose16BPase_Inhibition.active_sensor) annotation(Line(points = {{-150, 248}, {-126, 248}}, color = {0, 0, 255}, smooth = Smooth.None));
  connect(Fructose16BPase_Inhibition.inactive_sensor, Fructose16BPase_inactive_enzyme_class.C) annotation(Line(points = {{-118, 248}, {-100, 248}}, color = {0, 0, 255}, smooth = Smooth.None));
  connect(Fructose26BP_metabolite_class.C, Fructose16BPase_Inhibition.I1) annotation(Line(points = {{-190, 180}, {-140, 180}, {-140, 254}, {-130, 254}}, color = {0, 0, 255}, smooth = Smooth.None));
  connect(Fructose26BPase_active_enzyme_class.C, Fructose26BPase_Activation_PKA_Glucagon.active_sensor) annotation(Line(points = {{-130, 140}, {-122, 140}, {-122, 122}, {-112, 122}}, color = {0, 0, 255}, smooth = Smooth.None));
  connect(Fructose26BPase_inactive_enzyme_class.C, Fructose26BPase_Activation_PKA_Glucagon.inactive_sensor) annotation(Line(points = {{-84, 140}, {-94, 140}, {-94, 122}, {-104, 122}}, color = {0, 0, 255}, smooth = Smooth.None));
  connect(PKA_active_enzyme_class.C, PKA_active_node) annotation(Line(points = {{-376, -102}, {-336, -102}, {-336, 122}}, color = {0, 0, 255}, smooth = Smooth.None));
  connect(PKA_active_node, Fructose26BPase_Activation_PKA_Glucagon.I5) annotation(Line(points = {{-336, 122}, {-328, 122}, {-328, 110}, {-86, 110}, {-86, 128}, {-100, 128}}, color = {0, 0, 255}, smooth = Smooth.None));
  connect(Phospho6fructokinase2_Inhibition_PKA_Glucagon.active_sensor, Phospho6fructokinase2_active_enzyme_class.C) annotation(Line(points = {{-254, 132}, {-248, 132}, {-248, 140}, {-240, 140}}, color = {0, 0, 255}, smooth = Smooth.None));
  connect(Phospho6fructokinase2_inactive_enzyme_class.C, Phospho6fructokinase2_Inhibition_PKA_Glucagon.inactive_sensor) annotation(Line(points = {{-270, 140}, {-268, 140}, {-268, 132}, {-262, 132}}, color = {0, 0, 255}, smooth = Smooth.None));
  connect(PKA_active_node, Phospho6fructokinase2_Inhibition_PKA_Glucagon.I5) annotation(Line(points = {{-336, 122}, {-302, 122}, {-302, 126}, {-266, 126}}, color = {0, 0, 255}, smooth = Smooth.None));
  connect(Phosphofructokinase_Activation.inactive_sensor, Phosphofructokinase_inactive_enzyme_class.C) annotation(Line(points = {{-126, 10}, {-120, 10}, {-120, -10}}, color = {0, 0, 255}, smooth = Smooth.None));
  connect(Phosphofructokinase_Activation.active_sensor, Phosphofructokinase_active_enzyme_class.C) annotation(Line(points = {{-134, 10}, {-142, 10}, {-142, -4}, {-150, -4}}, color = {0, 0, 255}, smooth = Smooth.None));
  connect(Fructose26BP_metabolite_class.C, Phosphofructokinase_Activation.I5) annotation(Line(points = {{-190, 180}, {-62, 180}, {-62, 100}, {-88, 100}, {-88, 16}, {-122, 16}}, color = {0, 0, 255}, smooth = Smooth.None));
  connect(Glucagon_node1, PyruvateKinase_Neg_Gene_Regulation_Glucagon.control) annotation(Line(points = {{-720, 380}, {-720, 912}, {350, 912}}, color = {0, 0, 255}, smooth = Smooth.None));
  connect(Pyruvatekinase_Inhibition.active_sensor, Pyruvatekinase_active_enzyme_class.C) annotation(Line(points = {{314, -34}, {332, -34}, {332, -10}}, color = {0, 0, 255}, smooth = Smooth.None));
  connect(Pyruvatekinase_inactive_enzyme_class.C, Pyruvatekinase_Inhibition.inactive_sensor) annotation(Line(points = {{290, -34}, {306, -34}}, color = {0, 0, 255}, smooth = Smooth.None));
  connect(PKA_active_enzyme_class.C, Pyruvatekinase_Inhibition.I4) annotation(Line(points = {{-376, -102}, {304, -102}, {304, -46}}, color = {0, 0, 255}, smooth = Smooth.None));
  connect(Alanine_metabolite_class.C, Pyruvatekinase_Inhibition.I1) annotation(Line(points = {{526, 380}, {526, 260}, {400, 260}, {400, -40}, {318, -40}}, color = {0, 0, 255}, smooth = Smooth.None));
  connect(Hormone_sensitive_Lipase_Activation.inactive_sensor, Hormone_sensitive_Lipase_inactive_enzyme_class.C) annotation(Line(points = {{-314, -802}, {-292, -802}}, color = {0, 0, 255}, smooth = Smooth.None));
  connect(Hormone_sensitive_Lipase_active_enzyme_class.C, Hormone_sensitive_Lipase_Activation.active_sensor) annotation(Line(points = {{-350, -756}, {-336, -756}, {-336, -802}, {-322, -802}}, color = {0, 0, 255}, smooth = Smooth.None));
  connect(PKA_active_enzyme_class.C, Hormone_sensitive_Lipase_Activation.I1) annotation(Line(points = {{-376, -102}, {-376, -440}, {-606, -440}, {-606, -948}, {-362, -948}, {-362, -796}, {-326, -796}}, color = {0, 0, 255}, smooth = Smooth.None));
  connect(Hormone_sensitive_Lipase_adipocyte_inactive_enzyme_class.C, Hormone_Sensitive_lipase_adipocyte_Activation.inactive_sensor) annotation(Line(points = {{-1756, -796}, {-1756, -800}, {-1740, -800}}, color = {0, 0, 255}, smooth = Smooth.None));
  connect(Hormone_Sensitive_lipase_adipocyte_Activation.active_sensor, Hormone_Sensitive_lipase_adipocyte_enzyme_class.C) annotation(Line(points = {{-1732, -800}, {-1732, -780}, {-1716, -780}}, color = {0, 0, 255}, smooth = Smooth.None));
  connect(PKA_adipocyte_Activation.active_sensor, PKA_adipocyte_active_enzyme_class.C) annotation(Line(points = {{-1780, -880}, {-1754, -880}}, color = {0, 0, 255}, smooth = Smooth.None));
  connect(PKA_adipocyte_inactive_enzyme_class.C, PKA_adipocyte_Activation.inactive_sensor) annotation(Line(points = {{-1816, -880}, {-1788, -880}}, color = {0, 0, 255}, smooth = Smooth.None));
  connect(PKA_adipocyte_active_enzyme_class.C, Hormone_Sensitive_lipase_adipocyte_Activation.I3) annotation(Line(points = {{-1754, -880}, {-1736, -880}, {-1736, -812}}, color = {0, 0, 255}, smooth = Smooth.None));
  connect(Glucagon_Blood_protein_class.C, PKA_adipocyte_Activation.I3) annotation(Line(points = {{-970, 974}, {-970, 1008}, {-1862, 1008}, {-1862, -900}, {-1784, -900}, {-1784, -892}}, color = {0, 0, 255}, smooth = Smooth.None));
  connect(PKA_adipocyte_Inhibition.active_sensor, PKA_adipocyte_active_enzyme_class.C) annotation(Line(points = {{-1780, -854}, {-1736, -854}, {-1736, -880}, {-1754, -880}}, color = {0, 0, 255}, smooth = Smooth.None));
  connect(PKA_adipocyte_Inhibition.inactive_sensor, PKA_adipocyte_inactive_enzyme_class.C) annotation(Line(points = {{-1788, -854}, {-1832, -854}, {-1832, -880}, {-1816, -880}}, color = {0, 0, 255}, smooth = Smooth.None));
  connect(Insulin_node1_adipocyte, PKA_adipocyte_Inhibition.I5) annotation(Line(points = {{-1804, -700}, {-1862, -700}, {-1862, -860}, {-1792, -860}}, color = {0, 0, 255}, smooth = Smooth.None));
  connect(Protein_Phosphatase1_adipocyte_inactive_enzyme_class.C, Protein_Phosphatase1_adipocyte_Activation.inactive_sensor) annotation(Line(points = {{-1694, -880}, {-1694, -886}, {-1668, -886}}, color = {0, 0, 255}, smooth = Smooth.None));
  connect(Protein_Phosphatase1_adipocyte_Activation.active_sensor, Protein_Phosphatase1_adipocyte_active_enzyme_class.C) annotation(Line(points = {{-1660, -886}, {-1634, -886}, {-1634, -880}}, color = {0, 0, 255}, smooth = Smooth.None));
  connect(Insulin_node1_adipocyte, Protein_Phosphatase1_adipocyte_Activation.I4) annotation(Line(points = {{-1804, -700}, {-1862, -700}, {-1862, -918}, {-1670, -918}, {-1670, -898}}, color = {0, 0, 255}, smooth = Smooth.None));
  connect(Hormone_sensitive_Lipase_adipocyte_Inhibition.active_sensor, Hormone_Sensitive_lipase_adipocyte_enzyme_class.C) annotation(Line(points = {{-1754, -820}, {-1704, -820}, {-1704, -780}, {-1716, -780}}, color = {0, 0, 255}, smooth = Smooth.None));
  connect(Hormone_sensitive_Lipase_adipocyte_Inhibition.inactive_sensor, Hormone_sensitive_Lipase_adipocyte_inactive_enzyme_class.C) annotation(Line(points = {{-1762, -820}, {-1764, -820}, {-1764, -796}, {-1756, -796}}, color = {0, 0, 255}, smooth = Smooth.None));
  connect(Protein_Phosphatase1_adipocyte_active_enzyme_class.C, Hormone_sensitive_Lipase_adipocyte_Inhibition.I1) annotation(Line(points = {{-1634, -880}, {-1660, -880}, {-1660, -848}, {-1744, -848}, {-1744, -826}, {-1750, -826}}, color = {0, 0, 255}, smooth = Smooth.None));
  connect(Glucose_liver_to_blood.inflow, Glucose_Liver_metabolite_class.C) annotation(Line(points = {{-866, -40}, {-506, -40}, {-506, 50}}, color = {0, 0, 255}, smooth = Smooth.None));
  connect(Glucose_Blood_metabolite_class.C, Glucose_liver_to_blood.outflow) annotation(Line(points = {{-930, 50}, {-930, -40}, {-882, -40}}, color = {0, 0, 255}, smooth = Smooth.None));
  connect(Glucose_glucose6P_Fructose6P_adipocyte_metabolite_class.C, Glucose_transport_blood_to_adipocyte.outflow) annotation(Line(points = {{-1362, -510}, {-1340, -510}}, color = {0, 0, 255}, smooth = Smooth.None));
  connect(Glucose_Blood_metabolite_class.C, Glucose_transport_blood_to_adipocyte.inflow) annotation(Line(points = {{-930, 50}, {-1100, 50}, {-1100, -510}, {-1324, -510}}, color = {0, 0, 255}, smooth = Smooth.None));
  connect(Glucose_transporter_adipocyte_enzyme_class.C, Glucose_transport_blood_to_adipocyte.enzyme) annotation(Line(points = {{-1332, -480}, {-1332, -502}}, color = {0, 0, 255}, smooth = Smooth.None));
  connect(Fructose16BP_adipocyte_metabolite_class.C, Glucose_to_glucose6P_to_Fructose6P_adipocyte.outflow) annotation(Line(points = {{-1540, -510}, {-1522, -510}}, color = {0, 0, 255}, smooth = Smooth.None));
  connect(Hexokinase_phosphoglucoisomerase_Phosphofructokinase_active_adipocyte_enzyme_class.C, Glucose_to_glucose6P_to_Fructose6P_adipocyte.enzyme) annotation(Line(points = {{-1514, -486}, {-1514, -502}}, color = {0, 0, 255}, smooth = Smooth.None));
  connect(Fructose16BP_to_Glyceraldehyde3P_adipocyte.inflow, Fructose16BP_adipocyte_metabolite_class.C) annotation(Line(points = {{-1566, -510}, {-1540, -510}}, color = {0, 0, 255}, smooth = Smooth.None));
  connect(Fructose16BP_adipocyte_metabolite_class.C, Fructose16BP_to_DihydroxyacetoneP_adipocyte.inflow) annotation(Line(points = {{-1540, -510}, {-1540, -540}, {-1546, -540}}, color = {0, 0, 255}, smooth = Smooth.None));
  connect(DihydroxyacetoneP_adipocyte_metabolite_class.C, Fructose16BP_to_DihydroxyacetoneP_adipocyte.outflow) annotation(Line(points = {{-1580, -540}, {-1562, -540}}, color = {0, 0, 255}, smooth = Smooth.None));
  connect(Glyceraldehyde3P_adipocyte_metabolite_class.C, Fructose16BP_to_Glyceraldehyde3P_adipocyte.outflow) annotation(Line(points = {{-1604, -510}, {-1582, -510}}, color = {0, 0, 255}, smooth = Smooth.None));
  connect(DihydroxyacetoneP_to_Glyceraldehyde3P_adipocyte.inflow, DihydroxyacetoneP_adipocyte_metabolite_class.C) annotation(Line(points = {{-1604, -540}, {-1580, -540}}, color = {0, 0, 255}, smooth = Smooth.None));
  connect(Glyceraldehyde3P_adipocyte_metabolite_class.C, DihydroxyacetoneP_to_Glyceraldehyde3P_adipocyte.outflow) annotation(Line(points = {{-1604, -510}, {-1604, -524}}, color = {0, 0, 255}, smooth = Smooth.None));
  connect(Aldolase_adipocyte_enzyme_class.C, Fructose16BP_to_Glyceraldehyde3P_adipocyte.enzyme) annotation(Line(points = {{-1574, -486}, {-1574, -502}}, color = {0, 0, 255}, smooth = Smooth.None));
  connect(Aldolase_adipocyte_enzyme_class.C, Fructose16BP_to_DihydroxyacetoneP_adipocyte.enzyme) annotation(Line(points = {{-1574, -486}, {-1554, -486}, {-1554, -532}}, color = {0, 0, 255}, smooth = Smooth.None));
  connect(DihydroxyacetoneP_to_Glyceraldehyde3P_adipocyte.enzyme, TriosePhosIsomerase_adipocyte_enzyme_class.C) annotation(Line(points = {{-1596, -532}, {-1596, -564}}, color = {0, 0, 255}, smooth = Smooth.None));
  connect(Glyceraldehyde_to_B13PGlycerate_to_Glycerate3P_to_Glycerate2P_to_PEnolPyruvate_to_pyruvate_adipocyte.inflow, Glyceraldehyde3P_adipocyte_metabolite_class.C) annotation(Line(points = {{-1626, -510}, {-1604, -510}}, color = {0, 0, 255}, smooth = Smooth.None));
  connect(Glyceraldehyde3PDH_PGlyceratekinase_PGlyceratemutase_Enolase_Pyruvatekinase_adipocyte_enzyme_class.C, Glyceraldehyde_to_B13PGlycerate_to_Glycerate3P_to_Glycerate2P_to_PEnolPyruvate_to_pyruvate_adipocyte.enzyme) annotation(Line(points = {{-1634, -484}, {-1634, -502}}, color = {0, 0, 255}, smooth = Smooth.None));
  connect(Pyruvate_to_AcetylCoA_adipocyte.inflow, Pyruvate_adipocyte_metabolite_class.C) annotation(Line(points = {{-1702, -510}, {-1670, -510}}, color = {0, 0, 255}, smooth = Smooth.None));
  connect(Pyruvate_to_AcetylCoA_adipocyte.outflow, AcetylCoA_adipocyte_metabolite_class.C) annotation(Line(points = {{-1718, -510}, {-1740, -510}, {-1740, -380}, {-1560, -380}, {-1560, -360}}, color = {0, 0, 255}, smooth = Smooth.None));
  connect(PyruvateDH_adipocyte_enzyme_class.C, Pyruvate_to_AcetylCoA_adipocyte.enzyme) annotation(Line(points = {{-1710, -486}, {-1710, -502}}, color = {0, 0, 255}, smooth = Smooth.None));
  connect(Glucose_glucose6P_Fructose6P_tissue_metabolite_class.C, Glucose_transport_blood_to_tissue.outflow) annotation(Line(points = {{-1370, 580}, {-1340, 580}}, color = {0, 0, 255}, smooth = Smooth.None));
  connect(Fructose16BP_tissue_metabolite_class.C, Glucose_to_glucose6P_to_Fructose6P_tissue.outflow) annotation(Line(points = {{-1540, 580}, {-1522, 580}}, color = {0, 0, 255}, smooth = Smooth.None));
  connect(Hexokinase_phosphoglucoisomerase_Phosphofructokinase_active_tissue_enzyme_class.C, Glucose_to_glucose6P_to_Fructose6P_tissue.enzyme) annotation(Line(points = {{-1514, 604}, {-1514, 588}}, color = {0, 0, 255}, smooth = Smooth.None));
  connect(Fructose16BP_to_Glyceraldehyde3P_tissue.inflow, Fructose16BP_tissue_metabolite_class.C) annotation(Line(points = {{-1566, 580}, {-1540, 580}}, color = {0, 0, 255}, smooth = Smooth.None));
  connect(Fructose16BP_tissue_metabolite_class.C, Fructose16BP_to_DihydroxyacetoneP_tissue.inflow) annotation(Line(points = {{-1540, 580}, {-1540, 550}, {-1546, 550}}, color = {0, 0, 255}, smooth = Smooth.None));
  connect(DihydroxyacetoneP_tissue_metabolite_class.C, Fructose16BP_to_DihydroxyacetoneP_tissue.outflow) annotation(Line(points = {{-1580, 550}, {-1562, 550}}, color = {0, 0, 255}, smooth = Smooth.None));
  connect(Glyceraldehyde3P_tissue_metabolite_class.C, Fructose16BP_to_Glyceraldehyde3P_tissue.outflow) annotation(Line(points = {{-1604, 580}, {-1582, 580}}, color = {0, 0, 255}, smooth = Smooth.None));
  connect(DihydroxyacetoneP_to_Glyceraldehyde3P_tissue.inflow, DihydroxyacetoneP_tissue_metabolite_class.C) annotation(Line(points = {{-1604, 550}, {-1580, 550}}, color = {0, 0, 255}, smooth = Smooth.None));
  connect(Glyceraldehyde3P_tissue_metabolite_class.C, DihydroxyacetoneP_to_Glyceraldehyde3P_tissue.outflow) annotation(Line(points = {{-1604, 580}, {-1604, 566}}, color = {0, 0, 255}, smooth = Smooth.None));
  connect(Aldolase_tissue_enzyme_class.C, Fructose16BP_to_Glyceraldehyde3P_tissue.enzyme) annotation(Line(points = {{-1574, 604}, {-1574, 588}}, color = {0, 0, 255}, smooth = Smooth.None));
  connect(Aldolase_tissue_enzyme_class.C, Fructose16BP_to_DihydroxyacetoneP_tissue.enzyme) annotation(Line(points = {{-1574, 604}, {-1554, 604}, {-1554, 558}}, color = {0, 0, 255}, smooth = Smooth.None));
  connect(DihydroxyacetoneP_to_Glyceraldehyde3P_tissue.enzyme, TriosePhosIsomerase_tissue_enzyme_class.C) annotation(Line(points = {{-1596, 558}, {-1596, 526}, {-1594, 526}}, color = {0, 0, 255}, smooth = Smooth.None));
  connect(Glyceraldehyde_to_B13PGlycerate_to_Glycerate3P_to_Glycerate2P_to_PEnolPyruvate_to_pyruvate_tissue.inflow, Glyceraldehyde3P_tissue_metabolite_class.C) annotation(Line(points = {{-1626, 580}, {-1604, 580}}, color = {0, 0, 255}, smooth = Smooth.None));
  connect(Glyceraldehyde3PDH_PGlyceratekinase_PGlyceratemutase_Enolase_Pyruvatekinase_tissue_enzyme_class.C, Glyceraldehyde_to_B13PGlycerate_to_Glycerate3P_to_Glycerate2P_to_PEnolPyruvate_to_pyruvate_tissue.enzyme) annotation(Line(points = {{-1634, 606}, {-1634, 588}}, color = {0, 0, 255}, smooth = Smooth.None));
  connect(Pyruvate_to_AcetylCoA_peripheral_tissue.inflow, Pyruvate_tissue_metabolite_class.C) annotation(Line(points = {{-1702, 580}, {-1670, 580}}, color = {0, 0, 255}, smooth = Smooth.None));
  connect(PyruvateDH_tissue_enzyme_class.C, Pyruvate_to_AcetylCoA_peripheral_tissue.enzyme) annotation(Line(points = {{-1710, 604}, {-1710, 588}}, color = {0, 0, 255}, smooth = Smooth.None));
  connect(Glucose_Blood_metabolite_class.C, Glucose_transport_blood_to_tissue.inflow) annotation(Line(points = {{-930, 50}, {-1280, 50}, {-1280, 580}, {-1324, 580}}, color = {0, 0, 255}, smooth = Smooth.None));
  connect(Pyruvate_to_AcetylCoA_peripheral_tissue.outflow, AcetylCoA_tissue_metabolite_class.C) annotation(Line(points = {{-1718, 580}, {-1740, 580}, {-1740, 750}, {-1554, 750}, {-1554, 700}}, color = {0, 0, 255}, smooth = Smooth.None));
  connect(GLUT4_membrane_enzyme_class.C, Glucose_transport_blood_to_tissue.enzyme) annotation(Line(points = {{-1332, 610}, {-1332, 588}}, color = {0, 0, 255}, smooth = Smooth.None));
  connect(AcetylCoA_cyto_metabolite_class.C, AcetylCoA_to_AcetoAcetylCoA_cyto_to_HMGCoA_cyto.inflow) annotation(Line(points = {{700, 80}, {782, 80}}, color = {0, 0, 255}, smooth = Smooth.None));
  connect(AcetylCoA_to_AcetoAcetylCoA_cyto_to_HMGCoA_cyto.enzyme, AcetoacetylCoA_thiolase_HMGCoA_Synthase_cyto_active_enzyme_class.C) annotation(Line(points = {{790, 72}, {790, 40}}, color = {0, 0, 255}, smooth = Smooth.None));
  connect(Cholesterol_blood_metabolite_class.C, Cholesterol_transport_to_liver.inflow) annotation(Line(points = {{-926, -940}, {-882, -940}}, color = {0, 0, 255}, smooth = Smooth.None));
  connect(Cholesterol_transport_to_liver.outflow, Cholesterol_metabolite_class.C) annotation(Line(points = {{-866, -940}, {-720, -940}, {-720, -880}, {-510, -880}}, color = {0, 0, 255}, smooth = Smooth.None));
  connect(Steroid_utilization.enzyme, Steroid_utilization_enzymes_enzyme_class.C) annotation(Line(points = {{-302, -905}, {-302, -920}, {-320, -920}}, color = {0, 0, 255}, smooth = Smooth.None));
  connect(HMGCoA_cyto_AcetoAcetylCoA_cyto_Combined_metabolite_class.C, HMGCoA_to_cholesterol.inflow) annotation(Line(points = {{908, 80}, {942, 80}}, color = {0, 0, 255}, smooth = Smooth.None));
  connect(HMGCoA_to_cholesterol.outflow, Cholesterol_metabolite_class.C) annotation(Line(points = {{958, 80}, {1358, 80}, {1358, -880}, {-510, -880}}, color = {0, 0, 255}, smooth = Smooth.None));
  connect(HMGCoA_to_cholesterol.enzyme, Cholesterol_synthesis_enzymes_enzyme_class.C) annotation(Line(points = {{950, 72}, {950, 40}}, color = {0, 0, 255}, smooth = Smooth.None));
  connect(VLDL_blood_FA_blood.inflow, VLDL_blood_metabolite_class.C) annotation(Line(points = {{-940, -680}, {-920, -680}}, color = {0, 0, 255}, smooth = Smooth.None));
  connect(VLDL_blood_FA_blood.outflow1, Glycerol_metabolite_class.C) annotation(Line(points = {{-955, -685}, {-980, -685}, {-980, -1008}, {0, -1008}, {0, -734}}, color = {0, 0, 255}, smooth = Smooth.None));
  connect(VLDL_blood_FA_blood.outflow3, Fattyacid_blood_metabolite_class.C) annotation(Line(points = {{-955, -677}, {-960, -677}, {-960, -226}}, color = {0, 0, 255}, smooth = Smooth.None));
  connect(VLDL_blood_FA_blood.outflow2, LDL_cholesterol_blood_metabolite_class.C) annotation(Line(points = {{-955, -681}, {-972, -681}, {-972, -810}, {-940, -810}}, color = {0, 0, 255}, smooth = Smooth.None));
  connect(Cholesterol_transport_to_adipocyte.inflow, LDL_cholesterol_blood_metabolite_class.C) annotation(Line(points = {{-1326, -900}, {-940, -900}, {-940, -810}}, color = {0, 0, 255}, smooth = Smooth.None));
  connect(Cholesterol_adipocyte_metabolite_class.C, Cholesterol_transport_to_adipocyte.outflow) annotation(Line(points = {{-1374, -900}, {-1342, -900}}, color = {0, 0, 255}, smooth = Smooth.None));
  connect(LDL_receptor_adipocyte_enzyme_class.C, Cholesterol_transport_to_adipocyte.enzyme) annotation(Line(points = {{-1334, -880}, {-1334, -892}}, color = {0, 0, 255}, smooth = Smooth.None));
  connect(Cholesterol_Elimination_adipocyte.inflow, Cholesterol_adipocyte_metabolite_class.C) annotation(Line(points = {{-1412, -900}, {-1374, -900}}, color = {0, 0, 255}, smooth = Smooth.None));
  connect(Cholesterol_use_enzymes_adipocyte_enzyme_class.C, Cholesterol_Elimination_adipocyte.enzyme) annotation(Line(points = {{-1420, -880}, {-1420, -893}}, color = {0, 0, 255}, smooth = Smooth.None));
  connect(Cholesterol_use_enzymes_peripheral_tissue_enzyme_class.C, Cholesterol_Elimination_peripheral_tissue.enzyme) annotation(Line(points = {{-1422, 126}, {-1422, 113}}, color = {0, 0, 255}, smooth = Smooth.None));
  connect(Cholesterol_Elimination_peripheral_tissue.inflow, Cholesterol_peripheral_tissue_metabolite_class.C) annotation(Line(points = {{-1414, 106}, {-1376, 106}}, color = {0, 0, 255}, smooth = Smooth.None));
  connect(Cholesterol_peripheral_tissue_metabolite_class.C, Cholesterol_transport_to_peripheral_tissue.outflow) annotation(Line(points = {{-1376, 106}, {-1344, 106}}, color = {0, 0, 255}, smooth = Smooth.None));
  connect(Cholesterol_transport_to_peripheral_tissue.inflow, LDL_cholesterol_blood_metabolite_class.C) annotation(Line(points = {{-1328, 106}, {-1244, 106}, {-1244, -810}, {-940, -810}}, color = {0, 0, 255}, smooth = Smooth.None));
  connect(LDL_cholesterol_blood_metabolite_class.C, Cholesterol_transport_to_liver_LDL.inflow) annotation(Line(points = {{-940, -810}, {-882, -810}, {-882, -790}}, color = {0, 0, 255}, smooth = Smooth.None));
  connect(Cholesterol_transport_to_liver_LDL.enzyme, LDL_receptor_liver_enzyme_class.C) annotation(Line(points = {{-874, -798}, {-874, -830}}, color = {0, 0, 255}, smooth = Smooth.None));
  connect(Cholesterol_transport_to_liver_LDL.outflow, Cholesterol_metabolite_class.C) annotation(Line(points = {{-866, -790}, {-760, -790}, {-760, -880}, {-510, -880}}, color = {0, 0, 255}, smooth = Smooth.None));
  connect(LDL_cholesterol_blood_metabolite_class.C, Cholesterol_transport_to_macrophage.inflow) annotation(Line(points = {{-940, -810}, {-940, -900}, {-1294, -900}, {-1294, -1330}, {-1324, -1330}}, color = {0, 0, 255}, smooth = Smooth.None));
  connect(Cholesterol_macrophage_metabolite_class.C, Cholesterol_transport_to_macrophage.outflow) annotation(Line(points = {{-1372, -1330}, {-1340, -1330}}, color = {0, 0, 255}, smooth = Smooth.None));
  connect(Cholesterol_Elimination_macrophage.inflow, Cholesterol_macrophage_metabolite_class.C) annotation(Line(points = {{-1410, -1330}, {-1372, -1330}}, color = {0, 0, 255}, smooth = Smooth.None));
  connect(Cholesterol_storage_enzymes_macrophage_enzyme_class.C, Cholesterol_Elimination_macrophage.enzyme) annotation(Line(points = {{-1418, -1310}, {-1418, -1323}}, color = {0, 0, 255}, smooth = Smooth.None));
  connect(LDL_receptor_macrophage_CD36_enzyme_class.C, Cholesterol_transport_to_macrophage.enzyme) annotation(Line(points = {{-1332, -1310}, {-1332, -1322}}, color = {0, 0, 255}, smooth = Smooth.None));
  connect(SREBP2_inactive_protein_class.C, SREBP2_Activation.inactive_sensor) annotation(Line(points = {{-550, -960}, {-514, -960}}, color = {0, 0, 255}, smooth = Smooth.None));
  connect(SREBP2_Activation.active_sensor, SREBP2_active_protein_class.C) annotation(Line(points = {{-506, -960}, {-470, -960}}, color = {0, 0, 255}, smooth = Smooth.None));
  connect(aSCAP_enzyme_class.C, SREBP2_Activation.I1) annotation(Line(points = {{-470, -840}, {-440, -840}, {-440, -948}, {-490, -948}, {-490, -966}, {-502, -966}}, color = {0, 0, 255}, smooth = Smooth.None));
  connect(SREBP2_active_protein_class.C, SREBP2_node_1) annotation(Line(points = {{-470, -960}, {1340, -960}, {1340, 40}}, color = {0, 0, 255}, smooth = Smooth.None));
  connect(SCAP_inhibition.active_sensor, aSCAP_enzyme_class.C) annotation(Line(points = {{-508, -840}, {-470, -840}}, color = {0, 0, 255}, smooth = Smooth.None));
  connect(SCAP_inhibition.inactive_sensor, iSCAP_enzyme_class.C) annotation(Line(points = {{-516, -840}, {-550, -840}}, color = {0, 0, 255}, smooth = Smooth.None));
  connect(SCAP_inhibition.I3, Cholesterol_metabolite_class.C) annotation(Line(points = {{-512, -852}, {-510, -852}, {-510, -880}}, color = {0, 0, 255}, smooth = Smooth.None));
  connect(A_4_HDL_metabolite_class.C, Pre_HDL_to_A_4_HDL.outflow) annotation(Line(points = {{-1030, -1080}, {-1006, -1080}}, color = {0, 0, 255}, smooth = Smooth.None));
  connect(A_4_HDL_formation_enzyme_enzyme_class.C, Pre_HDL_to_A_4_HDL.enzyme) annotation(Line(points = {{-998, -1040}, {-998, -1072}}, color = {0, 0, 255}, smooth = Smooth.None));
  connect(A_4_HDL_to_A_2_HDL_A_3_HDL.inflow, A_4_HDL_metabolite_class.C) annotation(Line(points = {{-1050, -1080}, {-1030, -1080}}, color = {0, 0, 255}, smooth = Smooth.None));
  connect(A_2_HDL_A_3_HDL_metabolite_class.C, A_4_HDL_to_A_2_HDL_A_3_HDL.outflow) annotation(Line(points = {{-1090, -1080}, {-1066, -1080}}, color = {0, 0, 255}, smooth = Smooth.None));
  connect(lecithin_cholesterol_acyl_transferase_enzyme_class.C, A_4_HDL_to_A_2_HDL_A_3_HDL.enzyme) annotation(Line(points = {{-1060, -1040}, {-1060, -1072}, {-1058, -1072}}, color = {0, 0, 255}, smooth = Smooth.None));
  connect(Pre_HDL_to_A_4_HDL.inflow2, Pre_HDL_metabolite_class.C) annotation(Line(points = {{-990, -1077}, {-979, -1077}, {-979, -1080}, {-970, -1080}}, color = {0, 0, 255}, smooth = Smooth.None));
  connect(A_2_HDL_A_3_HDL_and_VLDL_exchange.inflow1, A_2_HDL_A_3_HDL_metabolite_class.C) annotation(Line(points = {{-1122, -1081}, {-1106, -1081}, {-1106, -1080}, {-1090, -1080}}, color = {0, 0, 255}, smooth = Smooth.None));
  connect(VLDL_blood_metabolite_class.C, A_2_HDL_A_3_HDL_and_VLDL_exchange.inflow2) annotation(Line(points = {{-920, -680}, {-930, -680}, {-930, -714}, {-1108, -714}, {-1108, -1074}, {-1122, -1074}, {-1122, -1075}}, color = {0, 0, 255}, smooth = Smooth.None));
  connect(Cholesterol_ester_transfer_protein_enzyme_class.C, A_2_HDL_A_3_HDL_and_VLDL_exchange.enzyme) annotation(Line(points = {{-1130, -1040}, {-1130, -1070}}, color = {0, 0, 255}, smooth = Smooth.None));
  connect(VLDL_CE_rich_metabolite_class.C, A_2_HDL_A_3_HDL_and_VLDL_exchange.outflow2) annotation(Line(points = {{-1160, -1074}, {-1150, -1074}, {-1150, -1075}, {-1138, -1075}}, color = {0, 0, 255}, smooth = Smooth.None));
  connect(A_1_HDL_TG_rich_metabolite_class.C, A_2_HDL_A_3_HDL_and_VLDL_exchange.outflow1) annotation(Line(points = {{-1160, -1084}, {-1149, -1084}, {-1149, -1081}, {-1138, -1081}}, color = {0, 0, 255}, smooth = Smooth.None));
  connect(A_1_HDL_TG_rich_metabolite_class.C, A_1_HDL_TG_rich_to_A_2_HDL_VLDL.inflow) annotation(Line(points = {{-1160, -1084}, {-1182, -1084}}, color = {0, 0, 255}, smooth = Smooth.None));
  connect(A_1_HDL_TG_rich_to_A_2_HDL_VLDL.outflow1, A_2_HDL_A_3_HDL_metabolite_class.C) annotation(Line(points = {{-1197, -1088}, {-1198, -1088}, {-1198, -1120}, {-1090, -1120}, {-1090, -1080}}, color = {0, 0, 255}, smooth = Smooth.None));
  connect(A_1_HDL_TG_rich_to_A_2_HDL_VLDL.enzyme, Hepatic_lipase_Endothelial_lipase_enzyme_class.C) annotation(Line(points = {{-1190, -1078}, {-1184, -1078}, {-1184, -1040}}, color = {0, 0, 255}, smooth = Smooth.None));
  connect(A_2_HDL_A_3_HDL_metabolite_class.C, A_2_HDL_to_Cholesterol_liver.inflow) annotation(Line(points = {{-1090, -1080}, {-1090, -1120}, {-882, -1120}}, color = {0, 0, 255}, smooth = Smooth.None));
  connect(A_2_HDL_to_Cholesterol_liver.enzyme, SCRB1_receptor_enzyme_class.C) annotation(Line(points = {{-874, -1128}, {-874, -1140}}, color = {0, 0, 255}, smooth = Smooth.None));
  connect(A_2_HDL_to_Cholesterol_liver.outflow, Cholesterol_metabolite_class.C) annotation(Line(points = {{-866, -1120}, {-680, -1120}, {-680, -880}, {-510, -880}}, color = {0, 0, 255}, smooth = Smooth.None));
  connect(HDL_to_VLDL_LDL.inflow, VLDL_CE_rich_metabolite_class.C) annotation(Line(points = {{-1160, -860}, {-1160, -1074}}, color = {0, 0, 255}, smooth = Smooth.None));
  connect(HDL_to_VLDL_LDL.enzyme, LDL_receptor_liver_enzyme_class.C) annotation(Line(points = {{-1154, -852}, {-900, -852}, {-900, -830}, {-874, -830}}, color = {0, 0, 255}, smooth = Smooth.None));
  connect(HDL_to_VLDL_LDL.outflow2, LDL_cholesterol_blood_metabolite_class.C) annotation(Line(points = {{-1158, -845}, {-940, -845}, {-940, -810}}, color = {0, 0, 255}, smooth = Smooth.None));
  connect(HDL_to_VLDL_LDL.outflow1, VLDL_blood_metabolite_class.C) annotation(Line(points = {{-1164, -845}, {-1166, -845}, {-1166, -714}, {-920, -714}, {-920, -680}}, color = {0, 0, 255}, smooth = Smooth.None));
  connect(Cholesterol_from_peripheral_tissues_metabolite_class.C, Pre_HDL_to_A_4_HDL.inflow1) annotation(Line(points = {{-1244, -1140}, {-990, -1140}, {-990, -1083}}, color = {0, 0, 255}, smooth = Smooth.None));
  connect(Cholesterol_adipocyte_metabolite_class.C, Cholesterol_transport_adipocyte_to_blood.inflow) annotation(Line(points = {{-1374, -900}, {-1374, -930}, {-1340, -930}}, color = {0, 0, 255}, smooth = Smooth.None));
  connect(Cholesterol_transport_adipocyte_to_blood.outflow, Cholesterol_from_peripheral_tissues_metabolite_class.C) annotation(Line(points = {{-1324, -930}, {-1260, -930}, {-1260, -1140}, {-1244, -1140}}, color = {0, 0, 255}, smooth = Smooth.None));
  connect(Cholesterol_transport_adipocyte_to_blood.enzyme, ABCA1_adipocyte_enzyme_class.C) annotation(Line(points = {{-1332, -938}, {-1332, -952}}, color = {0, 0, 255}, smooth = Smooth.None));
  connect(Cholesterol_transport_peripheral_tissue_to_blood.enzyme, ABCA1_peripheral_tissue_enzyme_class.C) annotation(Line(points = {{-1336, 68}, {-1336, 54}}, color = {0, 0, 255}, smooth = Smooth.None));
  connect(Cholesterol_peripheral_tissue_metabolite_class.C, Cholesterol_transport_peripheral_tissue_to_blood.inflow) annotation(Line(points = {{-1376, 106}, {-1376, 76}, {-1344, 76}}, color = {0, 0, 255}, smooth = Smooth.None));
  connect(Cholesterol_transport_peripheral_tissue_to_blood.outflow, Cholesterol_from_peripheral_tissues_metabolite_class.C) annotation(Line(points = {{-1328, 76}, {-1260, 76}, {-1260, -1140}, {-1244, -1140}}, color = {0, 0, 255}, smooth = Smooth.None));
  connect(Insulin_receptor_substrates_liver_active_protein_class.C, Insulin_substrate_node) annotation(Line(points = {{-840, 596}, {-824, 596}, {-824, 80}, {-600, 80}}, color = {0, 0, 255}, smooth = Smooth.None));
  connect(Insulin_receptor_liver_inactive_protein_class.C, Insulin_receptor_activation.inactive_sensor) annotation(Line(points = {{-856, 828}, {-830, 828}}, color = {0, 0, 255}, smooth = Smooth.None));
  connect(Insulin_receptor_activation.active_sensor, Insulin_receptor_liver_active_protein_class.C) annotation(Line(points = {{-822, 828}, {-796, 828}}, color = {0, 0, 255}, smooth = Smooth.None));
  connect(Insulin_blood_protein_class.C, Insulin_receptor_activation.I1) annotation(Line(points = {{-968, 940}, {-770, 940}, {-770, 822}, {-818, 822}}, color = {0, 0, 255}, smooth = Smooth.None));
  connect(Insulin_receptor_substrates_liver_inactive_protein_class.C, Insulin_receptor_substrates_activation.inactive_sensor) annotation(Line(points = {{-840, 644}, {-840, 624}}, color = {0, 0, 255}, smooth = Smooth.None));
  connect(Insulin_receptor_substrates_activation.active_sensor, Insulin_receptor_substrates_liver_active_protein_class.C) annotation(Line(points = {{-840, 616}, {-840, 596}}, color = {0, 0, 255}, smooth = Smooth.None));
  connect(Insulin_receptor_liver_active_protein_class.C, Insulin_receptor_substrates_activation.I3) annotation(Line(points = {{-796, 828}, {-796, 660}, {-862, 660}, {-862, 620}, {-852, 620}}, color = {0, 0, 255}, smooth = Smooth.None));
  connect(Insulin_receptor_adipocyte_inactive_protein_class.C, Insulin_receptor_activation_adipocyte.inactive_sensor) annotation(Line(points = {{-1754, -210}, {-1728, -210}}, color = {0, 0, 255}, smooth = Smooth.None));
  connect(Insulin_receptor_activation_adipocyte.active_sensor, Insulin_receptor_adipocyte_active_protein_class.C) annotation(Line(points = {{-1720, -210}, {-1694, -210}}, color = {0, 0, 255}, smooth = Smooth.None));
  connect(Insulin_receptor_adipocyte_active_protein_class.C, Insulin_node1_adipocyte) annotation(Line(points = {{-1694, -210}, {-1696, -210}, {-1696, -344}, {-2040, -344}, {-2040, -680}, {-1804, -680}, {-1804, -700}}, color = {0, 0, 255}, smooth = Smooth.None));
  connect(Lipoprotein_Lipase_inactive_enzyme_class.C, Lipoprotein_Lipase_Activation_by_glycosylation.inactive_sensor) annotation(Line(points = {{-940, -600}, {-940, -616}}, color = {0, 0, 255}, smooth = Smooth.None));
  connect(Lipoprotein_Lipase_Activation_by_glycosylation.active_sensor, Lipoprotein_Lipase_active_and_CD36_enzyme_class.C) annotation(Line(points = {{-940, -624}, {-940, -650}}, color = {0, 0, 255}, smooth = Smooth.None));
  connect(Lipoprotein_Lipase_active_and_CD36_enzyme_class.C, VLDL_blood_FA_blood.enzyme) annotation(Line(points = {{-940, -650}, {-944, -650}, {-944, -672}, {-948, -672}}, color = {0, 0, 255}, smooth = Smooth.None));
  connect(Insulin_node1_adipocyte, Lipoprotein_Lipase_Activation_by_glycosylation.I2) annotation(Line(points = {{-1804, -700}, {-1804, -588}, {-1382, -588}, {-1382, -540}, {-980, -540}, {-980, -626}, {-952, -626}}, color = {0, 0, 255}, smooth = Smooth.None));
  connect(Insulin_receptor_peripheral_tissue_inactive_protein_class.C, Insulin_receptor_activation_peripheral_tissue.inactive_sensor) annotation(Line(points = {{-1336, 236}, {-1336, 212}}, color = {0, 0, 255}, smooth = Smooth.None));
  connect(Insulin_blood_protein_class.C, C19) annotation(Line(points = {{-968, 940}, {-980, 940}, {-980, 180}}, color = {0, 0, 255}, smooth = Smooth.None));
  connect(C19, Insulin_receptor_activation_peripheral_tissue.I2) annotation(Line(points = {{-980, 180}, {-1178, 180}, {-1178, 266}, {-1364, 266}, {-1364, 202}, {-1348, 202}}, color = {0, 0, 255}, smooth = Smooth.None));
  connect(C19, Insulin_receptor_activation_adipocyte.I2) annotation(Line(points = {{-980, 180}, {-980, 98}, {-1220, 98}, {-1220, -234}, {-1718, -234}, {-1718, -222}}, color = {0, 0, 255}, smooth = Smooth.None));
  connect(FA_transport_to_Adipocyte.enzyme, Lipoprotein_Lipase_active_and_CD36_enzyme_class.C) annotation(Line(points = {{-1332, -672}, {-1332, -650}, {-940, -650}}, color = {0, 0, 255}, smooth = Smooth.None));
  connect(CD36_intracellular_vesicles_enzyme_class.C, CD36_ubiquitination.active_sensor) annotation(Line(points = {{-1332, -56}, {-1368, -56}, {-1368, -20}}, color = {0, 0, 255}, smooth = Smooth.None));
  connect(CD36_ubiquitinated_enzyme_class.C, CD36_ubiquitination.inactive_sensor) annotation(Line(points = {{-1384, -28}, {-1368, -28}}, color = {0, 0, 255}, smooth = Smooth.None));
  connect(CD36_intracellular_vesicles_enzyme_class.C, FA_transport_to_tissue.enzyme) annotation(Line(points = {{-1332, -56}, {-1332, -144}}, color = {0, 0, 255}, smooth = Smooth.None));
  connect(Ubiquitination_complex_inactive_enzyme_class.C, ubiquitination_complex_Activation.inactive_sensor) annotation(Line(points = {{-1594, -34}, {-1594, -44}, {-1578, -44}}, color = {0, 0, 255}, smooth = Smooth.None));
  connect(ubiquitination_complex_Activation.active_sensor, Ubiquitination_complex_active_enzyme_class.C) annotation(Line(points = {{-1570, -44}, {-1554, -44}, {-1554, -34}}, color = {0, 0, 255}, smooth = Smooth.None));
  connect(ubiquitination_complex_Activation.I3, Fattyacid_blood_metabolite_class.C) annotation(Line(points = {{-1574, -56}, {-1568, -56}, {-1568, -180}, {-960, -180}, {-960, -226}}, color = {0, 0, 255}, smooth = Smooth.None));
  connect(Ubiquitination_complex_active_enzyme_class.C, CD36_ubiquitination.I5) annotation(Line(points = {{-1554, -34}, {-1428, -34}, {-1428, -46}, {-1362, -46}, {-1362, -32}}, color = {0, 0, 255}, smooth = Smooth.None));
  connect(Ubiquitination_complex_Inhibition.inactive_sensor, Ubiquitination_complex_inactive_enzyme_class.C) annotation(Line(points = {{-1578, 4}, {-1594, 4}, {-1594, -34}}, color = {0, 0, 255}, smooth = Smooth.None));
  connect(Ubiquitination_complex_Inhibition.active_sensor, Ubiquitination_complex_active_enzyme_class.C) annotation(Line(points = {{-1570, 4}, {-1554, 4}, {-1554, -34}}, color = {0, 0, 255}, smooth = Smooth.None));
  connect(Ubiquitination_complex_Inhibition.I1, Insulin_receptor_peripheral_tissue_active_protein_class.C) annotation(Line(points = {{-1566, -2}, {-1550, -2}, {-1550, 178}, {-1336, 178}}, color = {0, 0, 255}, smooth = Smooth.None));
  connect(Adiponectin_adipocyte_protein_class.C, Adiponectin_node1) annotation(Line(points = {{-1350, -1020}, {-1240, -1020}}, color = {0, 0, 255}, smooth = Smooth.None));
  connect(Adiponectin_receptor_Activation.inactive_sensor, AdipoR1_inactive_protein_class.C) annotation(Line(points = {{-874, -1210}, {-874, -1182}}, color = {0, 0, 255}, smooth = Smooth.None));
  connect(Adiponectin_receptor_Activation.active_sensor, AdipoR1_active_protein_class.C) annotation(Line(points = {{-874, -1218}, {-874, -1244}}, color = {0, 0, 255}, smooth = Smooth.None));
  connect(Adiponectin_node1, Adiponectin_receptor_Activation.I3) annotation(Line(points = {{-1240, -1020}, {-1214, -1020}, {-1214, -1214}, {-886, -1214}}, color = {0, 0, 255}, smooth = Smooth.None));
  connect(AdipoR1_active_protein_class.C, PPARA_Activation.I1) annotation(Line(points = {{-874, -1244}, {-862, -1244}, {-862, -1266}, {-796, -1266}, {-796, -1050}, {-846, -1050}, {-846, -872}, {-830, -872}}, color = {0, 0, 255}, smooth = Smooth.None));
  connect(AMPK_inactive_protein_class.C, AMPK_Activation.inactive_sensor) annotation(Line(points = {{-744, -1176}, {-744, -1204}}, color = {0, 0, 255}, smooth = Smooth.None));
  connect(AMPK_Activation.active_sensor, AMPK_active_protein_class.C) annotation(Line(points = {{-744, -1212}, {-744, -1238}}, color = {0, 0, 255}, smooth = Smooth.None));
  connect(AdipoR1_active_protein_class.C, AMPK_Activation.I2) annotation(Line(points = {{-874, -1244}, {-780, -1244}, {-780, -1214}, {-756, -1214}}, color = {0, 0, 255}, smooth = Smooth.None));
  connect(AMPK_node1, ACC_inactivation.I3) annotation(Line(points = {{640, -1250}, {642, -1250}, {642, -760}, {738, -760}, {738, -418}, {676, -418}}, color = {0, 0, 255}, smooth = Smooth.None));
  connect(AMPK_active_protein_class.C, C22) annotation(Line(points = {{-744, -1238}, {-708, -1238}, {-708, 420}}, color = {0, 0, 255}, smooth = Smooth.None));
  connect(Glucose6Pase_neg_gene_regulation_AMPK.mRNA, Glucose6Pase_mRNA.C) annotation(Line(points = {{-280, 960}, {-280, 870}, {-300, 870}}, color = {0, 0, 255}, smooth = Smooth.None));
  connect(C22, Glucose6Pase_neg_gene_regulation_AMPK.control) annotation(Line(points = {{-708, 420}, {-708, 688}, {-590, 688}, {-590, 952}, {-288, 952}}, color = {0, 0, 255}, smooth = Smooth.None));
  connect(C22, PEPCarboxykinase_Neg_Gene_regulation_AMPK.control) annotation(Line(points = {{-708, 420}, {-708, 1002}, {272, 1002}}, color = {0, 0, 255}, smooth = Smooth.None));
  connect(Cholesterol_transport_to_peripheral_tissue.enzyme, LDL_receptor_peripheral_tissue_enzyme_class.C) annotation(Line(points = {{-1336, 114}, {-1336, 126}}, color = {0, 0, 255}, smooth = Smooth.None));
  connect(AdipoR2_Activation_peripheral_tissue.active_sensor, AdipoR2_active_peripheral_tissue_protein_class.C) annotation(Line(points = {{-1332, 316}, {-1332, 290}}, color = {0, 0, 255}, smooth = Smooth.None));
  connect(AdipoR2_inactive_peripheral_tissue_protein_class.C, AdipoR2_Activation_peripheral_tissue.inactive_sensor) annotation(Line(points = {{-1332, 352}, {-1332, 324}}, color = {0, 0, 255}, smooth = Smooth.None));
  connect(AMPK_Activation_peripheral_tissue.active_sensor, AMPK_active_peripheral_tissue_protein_class.C) annotation(Line(points = {{-1458, 378}, {-1458, 336}, {-1472, 336}}, color = {0, 0, 255}, smooth = Smooth.None));
  connect(AMPK_inactive_peripheral_tissue.C, AMPK_Activation_peripheral_tissue.inactive_sensor) annotation(Line(points = {{-1472, 398}, {-1472, 388}, {-1458, 388}, {-1458, 370}}, color = {0, 0, 255}, smooth = Smooth.None));
  connect(AMPK_Activation_peripheral_tissue.I2, AdipoR2_active_peripheral_tissue_protein_class.C) annotation(Line(points = {{-1446, 380}, {-1440, 380}, {-1440, 290}, {-1332, 290}}, color = {0, 0, 255}, smooth = Smooth.None));
  connect(GLUT4_inactive_enzyme_class.C, GLUT4_Translocation.inactive_sensor) annotation(Line(points = {{-1382, 650}, {-1362, 650}, {-1362, 630}}, color = {0, 0, 255}, smooth = Smooth.None));
  connect(GLUT4_Translocation.I2, AMPK_active_peripheral_tissue_protein_class.C) annotation(Line(points = {{-1352, 618}, {-1352, 426}, {-1506, 426}, {-1506, 336}, {-1472, 336}}, color = {0, 0, 255}, smooth = Smooth.None));
  connect(GLUT4_Translocation.active_sensor, GLUT4_membrane_enzyme_class.C) annotation(Line(points = {{-1354, 630}, {-1350, 630}, {-1350, 632}, {-1344, 632}, {-1344, 610}, {-1332, 610}}, color = {0, 0, 255}, smooth = Smooth.None));
  connect(Insulin_receptor_activation_peripheral_tissue.active_sensor, Insulin_receptor_peripheral_tissue_active_protein_class.C) annotation(Line(points = {{-1336, 204}, {-1336, 178}}, color = {0, 0, 255}, smooth = Smooth.None));
  connect(AdipoR2_Activation_peripheral_tissue.I1, Adiponectin_node1) annotation(Line(points = {{-1338, 312}, {-1338, 308}, {-1240, 308}, {-1240, -1020}}, color = {0, 0, 255}, smooth = Smooth.None));
  connect(inhibition_of_b_oxidation.active_sensor, b_oxidation_enzymes_enzyme_class.C) annotation(Line(points = {{-1418, -110}, {-1418, -136}, {-1406, -136}}, color = {0, 0, 255}, smooth = Smooth.None));
  connect(inhibition_of_b_oxidation.inactive_sensor, b_oxidation_enzymes_inactive_enzyme_class.C) annotation(Line(points = {{-1418, -102}, {-1418, -82}}, color = {0, 0, 255}, smooth = Smooth.None));
  connect(AcetylCoA_carboxylase_active_peripheral_tissue_enzyme_class.C, inhibition_of_b_oxidation.I2) annotation(Line(points = {{-1456, -94}, {-1456, -112}, {-1430, -112}}, color = {0, 0, 255}, smooth = Smooth.None));
  connect(ACC_phosphorylation_inactivation.active_sensor, AcetylCoA_carboxylase_active_peripheral_tissue_enzyme_class.C) annotation(Line(points = {{-1484, -94}, {-1456, -94}}, color = {0, 0, 255}, smooth = Smooth.None));
  connect(ACC_phosphorylation_inactivation.inactive_sensor, AcetylCoA_carboxylase_inactive_peripheral_tissue_enzyme_class.C) annotation(Line(points = {{-1492, -94}, {-1520, -94}}, color = {0, 0, 255}, smooth = Smooth.None));
  connect(AMPK_active_peripheral_tissue_protein_class.C, AMPK_node1_peripheral_tissue) annotation(Line(points = {{-1472, 336}, {-1460, 336}, {-1460, 220}, {-1642, 220}}, color = {0, 0, 255}, smooth = Smooth.None));
  connect(AMPK_node1_peripheral_tissue, ACC_phosphorylation_inactivation.I5) annotation(Line(points = {{-1642, 220}, {-1662, 220}, {-1662, -100}, {-1496, -100}}, color = {0, 0, 255}, smooth = Smooth.None));
  connect(FOXO1_inhibition.inactive_sensor, FOXO1_inactive_protein_class.C) annotation(Line(points = {{-742, -1148}, {-720, -1148}}, color = {0, 0, 255}, smooth = Smooth.None));
  connect(FOXO1_inhibition.active_sensor, FOXO1_active_protein_class.C) annotation(Line(points = {{-750, -1148}, {-776, -1148}}, color = {0, 0, 255}, smooth = Smooth.None));
  connect(FOXO1_inhibition.I3, activeAKT_protein_class.C) annotation(Line(points = {{-746, -1136}, {-746, -1102}, {-696, -1102}, {-696, 92}, {-520, 92}, {-520, 140}}, color = {0, 0, 255}, smooth = Smooth.None));
  connect(iAKT_peripheral_tissue_protein_class.C, Akt_activation1.inactive_sensor) annotation(Line(points = {{-1430, 236}, {-1430, 212}}, color = {0, 0, 255}, smooth = Smooth.None));
  connect(Akt_activation1.active_sensor, activeAKT_peripheral_tissue_protein_class.C) annotation(Line(points = {{-1430, 204}, {-1430, 184}}, color = {0, 0, 255}, smooth = Smooth.None));
  connect(Akt_activation1.I1, Insulin_receptor_peripheral_tissue_active_protein_class.C) annotation(Line(points = {{-1436, 200}, {-1424, 200}, {-1424, 196}, {-1392, 196}, {-1392, 178}, {-1336, 178}}, color = {0, 0, 255}, smooth = Smooth.None));
  connect(AdipoR2_mRNA.C, AdipoR2_formation.inflow) annotation(Line(points = {{-2120, 390}, {-2098, 390}}, color = {0, 0, 255}, smooth = Smooth.None));
  connect(FOXO1_active_peripheral_tissue_protein_class.C, FOXO1_inhibition1.active_sensor) annotation(Line(points = {{-1550, 296}, {-1524, 296}}, color = {0, 0, 255}, smooth = Smooth.None));
  connect(FOXO1_inhibition1.inactive_sensor, FOXO1_inactive_peripheral_tissue_protein_class.C) annotation(Line(points = {{-1516, 296}, {-1494, 296}}, color = {0, 0, 255}, smooth = Smooth.None));
  connect(activeAKT_peripheral_tissue_protein_class.C, FOXO1_inhibition1.I5) annotation(Line(points = {{-1430, 184}, {-1512, 184}, {-1512, 302}}, color = {0, 0, 255}, smooth = Smooth.None));
  connect(Insulin_receptor_adipocyte_phosphorylation_inactivation.inactive_sensor, Insulin_receptor_adipocyte_inactive_protein_class.C) annotation(Line(points = {{-1728, -240}, {-1754, -240}, {-1754, -210}}, color = {0, 0, 255}, smooth = Smooth.None));
  connect(Insulin_receptor_adipocyte_active_protein_class.C, Insulin_receptor_adipocyte_phosphorylation_inactivation.active_sensor) annotation(Line(points = {{-1694, -210}, {-1696, -210}, {-1696, -240}, {-1720, -240}}, color = {0, 0, 255}, smooth = Smooth.None));
  connect(Insulin_receptor_adipocyte_phosphorylation_inactivation.I3, TNFA_adipocyte_protein_class.C) annotation(Line(points = {{-1724, -252}, {-1724, -390}, {-1862, -390}, {-1862, -1020}, {-1430, -1020}}, color = {0, 0, 255}, smooth = Smooth.None));
  connect(Insulin_receptor_peripheral_tissue_inactive_protein_class.C, insulin_receptor_peripheral_tissue_phosphorylation_inactivation.inactive_sensor) annotation(Line(points = {{-1336, 236}, {-1304, 236}, {-1304, 210}}, color = {0, 0, 255}, smooth = Smooth.None));
  connect(Insulin_receptor_peripheral_tissue_active_protein_class.C, insulin_receptor_peripheral_tissue_phosphorylation_inactivation.active_sensor) annotation(Line(points = {{-1336, 178}, {-1304, 178}, {-1304, 202}}, color = {0, 0, 255}, smooth = Smooth.None));
  connect(insulin_receptor_peripheral_tissue_phosphorylation_inactivation.I1, TNFA_adipocyte_protein_class.C) annotation(Line(points = {{-1310, 198}, {-1310, -1000}, {-1456, -1000}, {-1456, -1020}, {-1430, -1020}}, color = {0, 0, 255}, smooth = Smooth.None));
  connect(Leptin_adipocyte_protein_class.C, Leptin_secretion_adipocyte_to_blood_activation.inactive_sensor) annotation(Line(points = {{-1360, -1140}, {-1326, -1140}}, color = {0, 0, 255}, smooth = Smooth.None));
  connect(Leptin_secretion_adipocyte_to_blood_activation.active_sensor, Leptin_blood_protein_class.C) annotation(Line(points = {{-1318, -1140}, {-1280, -1140}}, color = {0, 0, 255}, smooth = Smooth.None));
  connect(mTOR_adipocyte_inactive_protein_class.C, mTOR_activation_adipocyte.inactive_sensor) annotation(Line(points = {{-1818, -290}, {-1792, -290}}, color = {0, 0, 255}, smooth = Smooth.None));
  connect(mTOR_activation_adipocyte.active_sensor, mTOR_adipocyte_active_protein_class.C) annotation(Line(points = {{-1784, -290}, {-1754, -290}}, color = {0, 0, 255}, smooth = Smooth.None));
  connect(Insulin_receptor_adipocyte_active_protein_class.C, mTOR_activation_adipocyte.I1) annotation(Line(points = {{-1694, -210}, {-1696, -210}, {-1696, -296}, {-1780, -296}}, color = {0, 0, 255}, smooth = Smooth.None));
  connect(Insulin_receptor_substrate_active_adipocyte_node_1, Leptin_secretion_adipocyte_to_blood_activation.I5) annotation(Line(points = {{-2048, -1240}, {-1340, -1240}, {-1340, -1146}, {-1330, -1146}}, color = {0, 0, 255}, smooth = Smooth.None));
  connect(Glucose_glucose6P_Fructose6P_adipocyte_metabolite_class.C, Leptin_secretion_adipocyte_to_blood_activation.I4) annotation(Line(points = {{-1362, -510}, {-1362, -634}, {-2030, -634}, {-2030, -1240}, {-1328, -1240}, {-1328, -1152}}, color = {0, 0, 255}, smooth = Smooth.None));
  connect(Insulin_receptor_substrate_active_adipocyte_node_1, mTOR_adipocyte_active_protein_class.C) annotation(Line(points = {{-2048, -1240}, {-2048, -320}, {-1754, -320}, {-1754, -290}}, color = {0, 0, 255}, smooth = Smooth.None));
  connect(PKA_adipocyte_active_enzyme_class.C, Leptin_secretion_Inhibition.I5) annotation(Line(points = {{-1754, -880}, {-1752, -880}, {-1752, -1106}, {-1336, -1106}, {-1336, -1120}, {-1330, -1120}}, color = {0, 0, 255}, smooth = Smooth.None));
  connect(FreeFA_Adipocyte_metabolite_class.C, Fattyacids_node1_adipocyte) annotation(Line(points = {{-1374, -680}, {-1374, -852}, {-1440, -852}, {-1440, -950}, {-1522, -950}, {-1522, -1162}}, color = {0, 0, 255}, smooth = Smooth.None));
  connect(Fattyacids_node1_adipocyte, Leptin_secretion_Inhibition.I4) annotation(Line(points = {{-1522, -1162}, {-1522, -1224}, {-1344, -1224}, {-1344, -1126}, {-1328, -1126}}, color = {0, 0, 255}, smooth = Smooth.None));
  connect(cytoAcetylCoA_to_MalonylCoA_adipocyte.inflow, AcetylCoA_adipocyte_metabolite_class.C) annotation(Line(points = {{-1560, -388}, {-1560, -360}}, color = {0, 0, 255}, smooth = Smooth.None));
  connect(cytoAcetylCoA_to_MalonylCoA_adipocyte.outflow, MalonylCoA_adipocyte_metabolite_class.C) annotation(Line(points = {{-1560, -404}, {-1560, -422}}, color = {0, 0, 255}, smooth = Smooth.None));
  connect(activeAcetylCoAcarboxylase_adipocyte_enzyme_class.C, cytoAcetylCoA_to_MalonylCoA_adipocyte.enzyme) annotation(Line(points = {{-1586, -396}, {-1568, -396}}, color = {0, 0, 255}, smooth = Smooth.None));
  connect(MalonylCoA_AcetylCoA_to_Fatty_Acid_adipocyte.inflow1, MalonylCoA_adipocyte_metabolite_class.C) annotation(Line(points = {{-1607, -422}, {-1560, -422}}, color = {0, 0, 255}, smooth = Smooth.None));
  connect(MalonylCoA_AcetylCoA_to_Fatty_Acid_adipocyte.inflow2, AcetylCoA_adipocyte_metabolite_class.C) annotation(Line(points = {{-1613, -422}, {-1614, -422}, {-1614, -380}, {-1560, -380}, {-1560, -360}}, color = {0, 0, 255}, smooth = Smooth.None));
  connect(FattyAcidSynthase_adipocyte_enzyme_class.C, MalonylCoA_AcetylCoA_to_Fatty_Acid_adipocyte.enzyme) annotation(Line(points = {{-1638, -430}, {-1618, -430}}, color = {0, 0, 255}, smooth = Smooth.None));
  connect(MalonylCoA_AcetylCoA_to_Fatty_Acid_adipocyte.outflow, FreeFA_Adipocyte_metabolite_class.C) annotation(Line(points = {{-1610, -438}, {-1862, -438}, {-1862, -634}, {-1374, -634}, {-1374, -680}}, color = {0, 0, 255}, smooth = Smooth.None));
  connect(inactiveAcetylCoAcarboxylase_adipocyte_enzyme_class.C, ACC_inactivation_adipocyte.inactive_sensor) annotation(Line(points = {{-1692, -396}, {-1662, -396}}, color = {0, 0, 255}, smooth = Smooth.None));
  connect(ACC_inactivation_adipocyte.active_sensor, activeAcetylCoAcarboxylase_adipocyte_enzyme_class.C) annotation(Line(points = {{-1654, -396}, {-1586, -396}}, color = {0, 0, 255}, smooth = Smooth.None));
  connect(UnsaturatedFattyAcylCoA_adipocyte_metabolite_class.C, ACC_inactivation_adipocyte.I2) annotation(Line(points = {{-1454, -680}, {-1454, -590}, {-1862, -590}, {-1862, -420}, {-1652, -420}, {-1652, -408}}, color = {0, 0, 255}, smooth = Smooth.None));
  connect(AcetylCoA_tissue_metabolite_class.C, cytoAcetylCoA_to_MalonylCoA_peripheral_tissue.inflow) annotation(Line(points = {{-1554, 700}, {-1554, 684}}, color = {0, 0, 255}, smooth = Smooth.None));
  connect(activeAcetylCoAcarboxylase_peripheral_tissue_enzyme_class.C, cytoAcetylCoA_to_MalonylCoA_peripheral_tissue.enzyme) annotation(Line(points = {{-1580, 676}, {-1562, 676}}, color = {0, 0, 255}, smooth = Smooth.None));
  connect(ACC_inactivation_peripheral_tissue.active_sensor, activeAcetylCoAcarboxylase_peripheral_tissue_enzyme_class.C) annotation(Line(points = {{-1648, 676}, {-1580, 676}}, color = {0, 0, 255}, smooth = Smooth.None));
  connect(inactiveAcetylCoAcarboxylase_peripheral_tissue_enzyme_class.C, ACC_inactivation_peripheral_tissue.inactive_sensor) annotation(Line(points = {{-1686, 676}, {-1656, 676}}, color = {0, 0, 255}, smooth = Smooth.None));
  connect(cytoAcetylCoA_to_MalonylCoA_peripheral_tissue.outflow, MalonylCoA_peripheral_tissue_metabolite_class.C) annotation(Line(points = {{-1554, 668}, {-1554, 648}}, color = {0, 0, 255}, smooth = Smooth.None));
  connect(FattyAcidSynthase_peripheral_tissue_enzyme_class.C, MalonylCoA_AcetylCoA_to_Fatty_Acid_peripheral_tissue.enzyme) annotation(Line(points = {{-1632, 642}, {-1612, 642}}, color = {0, 0, 255}, smooth = Smooth.None));
  connect(MalonylCoA_AcetylCoA_to_Fatty_Acid_peripheral_tissue.inflow1, MalonylCoA_peripheral_tissue_metabolite_class.C) annotation(Line(points = {{-1601, 650}, {-1578, 650}, {-1578, 648}, {-1554, 648}}, color = {0, 0, 255}, smooth = Smooth.None));
  connect(MalonylCoA_AcetylCoA_to_Fatty_Acid_peripheral_tissue.inflow2, AcetylCoA_tissue_metabolite_class.C) annotation(Line(points = {{-1607, 650}, {-1607, 680}, {-1566, 680}, {-1566, 700}, {-1554, 700}}, color = {0, 0, 255}, smooth = Smooth.None));
  connect(MalonylCoA_AcetylCoA_to_Fatty_Acid_peripheral_tissue.outflow, Fattyacid_tissue_metabolite_class.C) annotation(Line(points = {{-1604, 634}, {-1604, 632}, {-2000, 632}, {-2000, -170}, {-1374, -170}, {-1374, -152}}, color = {0, 0, 255}, smooth = Smooth.None));
  connect(ACC_inactivation_peripheral_tissue.I3, Fattyacid_tissue_metabolite_class.C) annotation(Line(points = {{-1652, 664}, {-1652, 632}, {-2000, 632}, {-2000, -170}, {-1374, -170}, {-1374, -152}}, color = {0, 0, 255}, smooth = Smooth.None));
  connect(Glucose6P_to_Ribulose5P.outflow, Ribulose5P_metabolite_class.C) annotation(Line(points = {{-270, 616}, {-270, 640}}, color = {0, 0, 255}, smooth = Smooth.None));
  connect(Glucose6P_to_Ribulose5P.inflow, glucose6P_metabolite_class.C) annotation(Line(points = {{-270, 600}, {-270, 178}, {-286, 178}, {-286, 84}, {-258, 84}}, color = {0, 0, 255}, smooth = Smooth.None));
  connect(Glucose6P_to_Ribulose5P.enzyme, Glucose6PDH_Lactonase_6PhosphoGluconateDH_enzyme_class.C) annotation(Line(points = {{-262, 608}, {-252, 608}, {-252, 580}}, color = {0, 0, 255}, smooth = Smooth.None));
  connect(Ribulose5P_metabolite_class.C, Ribulose5P_to_Ribose5P.inflow) annotation(Line(points = {{-270, 640}, {-254, 640}, {-254, 620}, {-238, 620}}, color = {0, 0, 255}, smooth = Smooth.None));
  connect(Ribulose5P_to_Ribose5P.outflow, Ribose5P_metabolite_class.C) annotation(Line(points = {{-222, 620}, {-200, 620}}, color = {0, 0, 255}, smooth = Smooth.None));
  connect(Phosphopentose_isomerase_enzyme_class.C, Ribulose5P_to_Ribose5P.enzyme) annotation(Line(points = {{-230, 600}, {-230, 612}}, color = {0, 0, 255}, smooth = Smooth.None));
  connect(Ribulose5P_metabolite_class.C, Ribulose5P_to_Ribose5P1.inflow) annotation(Line(points = {{-270, 640}, {-270, 674}, {-238, 674}}, color = {0, 0, 255}, smooth = Smooth.None));
  connect(Ribulose5P_to_Ribose5P1.outflow, Xylulose5P_metabolite_class.C) annotation(Line(points = {{-222, 674}, {-200, 674}}, color = {0, 0, 255}, smooth = Smooth.None));
  connect(Ribulose5P_to_Ribose5P1.enzyme, Phosphopentose_epimerase_enzyme_class.C) annotation(Line(points = {{-230, 666}, {-230, 654}}, color = {0, 0, 255}, smooth = Smooth.None));
  connect(Xylulose5P_metabolite_class.C, Xylulose5P_Ribose5P_to_Sedoheptulose7P_Glyceraldehyde3P.inflow1) annotation(Line(points = {{-200, 674}, {-180, 674}, {-180, 653}}, color = {0, 0, 255}, smooth = Smooth.None));
  connect(Ribose5P_metabolite_class.C, Xylulose5P_Ribose5P_to_Sedoheptulose7P_Glyceraldehyde3P.inflow2) annotation(Line(points = {{-200, 620}, {-180, 620}, {-180, 647}}, color = {0, 0, 255}, smooth = Smooth.None));
  connect(Xylulose5P_Ribose5P_to_Sedoheptulose7P_Glyceraldehyde3P.outflow1, Sedoheptulose7P_metabolite_class.C) annotation(Line(points = {{-164, 653}, {-164, 670}, {-130, 670}}, color = {0, 0, 255}, smooth = Smooth.None));
  connect(Xylulose5P_Ribose5P_to_Sedoheptulose7P_Glyceraldehyde3P.outflow2, Glyceraldehyde3P_metabolite_class.C) annotation(Line(points = {{-164, 647}, {-164, 620}, {-52, 620}, {-52, 84}, {-32, 84}}, color = {0, 0, 255}, smooth = Smooth.None));
  connect(Transketolase_enzyme_class.C, Xylulose5P_Ribose5P_to_Sedoheptulose7P_Glyceraldehyde3P.enzyme) annotation(Line(points = {{-172, 606}, {-172, 642}}, color = {0, 0, 255}, smooth = Smooth.None));
  connect(Sedoheptulose7P_metabolite_class.C, Sedoheptulose7P_Glyceraldehyde3P_to_Fructose6P_Erythrose4P.inflow1) annotation(Line(points = {{-130, 670}, {-130, 654}, {-98, 654}, {-98, 653}}, color = {0, 0, 255}, smooth = Smooth.None));
[truncated: 259,358 more chars]
